# Supplementary material for: Bis[μ-3-ethyl-4-phenyl-5-(2-pyrid­yl)-4H-1,2,4-triazole]bis­[dichloridocopper(II)]
Source: Acta Crystallogr Sect E Struct Rep Online. 2008 Dec 6;65(Pt 1):m22. doi: 10.1107/S160053680804035X (PMC2967870; doi:10.1107/S160053680804035X)
Supplement: Supplementary file 1 [file e-65-00m22-sup1.cif]

##############################################################################
###                                                                        ###
###        Electronic paper (Acta Crystallographica Section E)             ###
###                                                                        ###
##############################################################################
#                                                                            #
# This CIF contains the data in a paper accepted for publication in Acta     #
# Crystallographica Section E. It conforms to the requirements of Notes      #
# for Authors for Section E, and has been peer reviewed under the auspices   #
# of the IUCr Commission on Journals.                                        #
#                                                                            #
# Full details of the Crystallographic Information File format               #
# are given in the paper "The Crystallographic Information File (CIF):       #
# a New Standard Archive File for Crystallography" by S. R. Hall, F. H.      #
# Allen and I. D. Brown [Acta Cryst. (1991), A47, 655-685].                  #
#                                                                            #
# The current version of the core CIF dictionary is obtainable from          #
# ftp://ftp.iucr.org/pub/cif_core.dic. The current version number is 2.4.    #
#                                                                            #
# Software is freely available for graphical display of the structure(s) in  #
# this CIF.  For information consult the CIF home page http://www.iucr.org/  #
# cif/home.html                                                              #
#                                                                            #
# This file may be used for bona fide research purposes within the           #
# scientific community so long as proper attribution is given to the journal # 
# article from which it was obtained.                                        #
#                                                                            #
##############################################################################
                                             
data_I
_audit_creation_method     SHELXL-97
_chemical_name_systematic
;
Bis[\m-3-ethyl-4-phenyl-5-(2-pyridyl)-4<i>H</i>-1,2,4-
triazole]bis[dichloridocopper(II)]
;
_chemical_name_common     ?
_chemical_formula_moiety     'C30 H28 Cl4 Cu2 N8'
_chemical_formula_sum     'C30 H28 Cl4 Cu2 N8'
_chemical_formula_iupac     '[Cu2 Cl4 (C15 H14 N4)2]'
_chemical_formula_weight     769.48
_chemical_melting_point     ?
_symmetry_cell_setting     triclinic
_symmetry_space_group_name_H-M     'P -1'
_symmetry_space_group_name_Hall     '-P 1'
loop_
    _symmetry_equiv_pos_as_xyz
    'x, y, z'
    '-x, -y, -z'
_cell_length_a     9.3395(11)
_cell_length_b     12.8096(14)
_cell_length_c     13.9234(16)
_cell_angle_alpha     92.533(2)
_cell_angle_beta     94.596(2)
_cell_angle_gamma     90.452(2)
_cell_volume     1658.6(3)
_cell_formula_units_Z     2
_cell_measurement_reflns_used     2456
_cell_measurement_theta_min     2.21
_cell_measurement_theta_max     24.21
_cell_measurement_temperature     273(2)
_exptl_crystal_description     block
_exptl_crystal_colour     green
_exptl_crystal_size_max     0.30
_exptl_crystal_size_mid     0.26
_exptl_crystal_size_min     0.24
_exptl_crystal_density_diffrn     1.541
_exptl_crystal_density_meas     ?
_exptl_crystal_density_method     'not measured'
_exptl_crystal_F_000     780
_exptl_absorpt_coefficient_mu     1.639
_exptl_absorpt_correction_type     'multi-scan'
_exptl_absorpt_process_details     '(SADABS; Bruker, 2000)'
_exptl_absorpt_correction_T_min     0.62
_exptl_absorpt_correction_T_max     0.68
_exptl_special_details
;
;
_diffrn_ambient_temperature     273(2)
_diffrn_radiation_type     'MoK\a'
_diffrn_radiation_wavelength     0.71073
_diffrn_radiation_source     'sealed tube'
_diffrn_radiation_monochromator     'graphite'
_diffrn_measurement_device_type     'Bruker SMART APEX CCD area-detector'
_diffrn_measurement_method     '\f and \w'
_diffrn_detector_area_resol_mean     ?
_diffrn_reflns_number     8289
_diffrn_reflns_av_R_equivalents     0.0316
_diffrn_reflns_av_sigmaI/netI     0.0664
_diffrn_reflns_theta_min     2.12
_diffrn_reflns_theta_max     25.00
_diffrn_reflns_theta_full     25.00
_diffrn_measured_fraction_theta_max     0.981
_diffrn_measured_fraction_theta_full     0.981
_diffrn_reflns_limit_h_min     -9
_diffrn_reflns_limit_h_max     11
_diffrn_reflns_limit_k_min     -15
_diffrn_reflns_limit_k_max     10
_diffrn_reflns_limit_l_min     -16
_diffrn_reflns_limit_l_max     16
_diffrn_standards_number     ?
_diffrn_standards_interval_count     ?
_diffrn_standards_interval_time     ?
_diffrn_standards_decay_%     ?
_refine_special_details
;
Refinement of <i>F</i>\^2\^ against ALL reflections. The weighted
<i>R</i>-factor <i>wR</i> and goodness of fit <i>S</i> are based on
<i>F</i>\^2\^, conventional <i>R</i>-factors <i>R</i> are based on <i>F</i>,
with <i>F</i> set to zero for negative <i>F</i>\^2\^. The threshold expression
of <i>F</i>\^2\^ > \s(<i>F</i>\^2\^) is used only for calculating
<i>R</i>-factors(gt) <i>etc</i>. and is not relevant to the choice of
reflections for refinement. <i>R</i>-factors based on <i>F</i>\^2\^ are
statistically about twice as large as those based on <i>F</i>, and <i>R</i>-
factors based on ALL data will be even larger.
;
_reflns_number_total     5716
_reflns_number_gt     4065
_reflns_threshold_expression     I>2\s(I)
_refine_ls_structure_factor_coef     Fsqd
_refine_ls_matrix_type     full
_refine_ls_R_factor_all     0.0644
_refine_ls_R_factor_gt     0.0435
_refine_ls_wR_factor_gt     0.0659
_refine_ls_wR_factor_ref     0.0691
_refine_ls_goodness_of_fit_ref     1.045
_refine_ls_restrained_S_all     1.045
_refine_ls_number_reflns     5716
_refine_ls_number_parameters     399
_refine_ls_number_restraints     0
_refine_ls_hydrogen_treatment     constr
_refine_ls_weighting_scheme     calc
_refine_ls_weighting_details
                   'calc w=1/[\s^2^(Fo^2^)+(0.01P)^2^] where P=(Fo^2^+2Fc^2^)/3'
_atom_sites_solution_hydrogens     geom
_atom_sites_solution_primary     direct
_atom_sites_solution_secondary     difmap
_refine_ls_shift/su_max     0.004
_refine_ls_shift/su_mean     0.000
_refine_diff_density_max     0.549
_refine_diff_density_min     -0.401
_refine_ls_extinction_method     none
_refine_ls_extinction_coef     ?
loop_
    _atom_type_symbol
    _atom_type_description
    _atom_type_scat_dispersion_real
    _atom_type_scat_dispersion_imag
    _atom_type_scat_source
    'C' 'C' 0.0033 0.0016
                         'International Tables Vol C Tables 4.2.6.8 and 6.1.1.4'
    'H' 'H' 0.0000 0.0000
                         'International Tables Vol C Tables 4.2.6.8 and 6.1.1.4'
    'N' 'N' 0.0061 0.0033
                         'International Tables Vol C Tables 4.2.6.8 and 6.1.1.4'
    'Cu' 'Cu' 0.3201 1.2651
                         'International Tables Vol C Tables 4.2.6.8 and 6.1.1.4'
    'Cl' 'Cl' 0.1484 0.1585
                         'International Tables Vol C Tables 4.2.6.8 and 6.1.1.4'
_computing_data_collection     'SMART (Bruker, 2000)'
_computing_cell_refinement     'SAINT (Bruker, 2000)'
_computing_data_reduction     'SAINT (Bruker, 2000)'
_computing_structure_solution     'SHELXTL (Sheldrick, 2008)'
_computing_structure_refinement     'SHELXTL (Sheldrick, 2008)'
_computing_molecular_graphics     'SHELXTL (Sheldrick, 2008)'
_computing_publication_material     'SHELXTL (Sheldrick, 2008)'
loop_
    _atom_site_type_symbol
    _atom_site_label
    _atom_site_fract_x
    _atom_site_fract_y
    _atom_site_fract_z
    _atom_site_U_iso_or_equiv
    _atom_site_adp_type
    _atom_site_calc_flag
    _atom_site_refinement_flags
    _atom_site_occupancy
    _atom_site_disorder_assembly
    _atom_site_disorder_group
    Cu Cu1 0.61708(5) 0.91845(3) -0.09989(3) 0.04319(14) Uani d . 1 . .
    Cu Cu2 0.14043(5) 0.57176(3) 0.60559(3) 0.04375(14) Uani d . 1 . .
    Cl Cl1 0.52503(13) 0.75357(7) -0.12247(7) 0.0706(4) Uani d . 1 . .
    Cl Cl2 0.71352(11) 1.02338(8) -0.20518(8) 0.0645(3) Uani d . 1 . .
    Cl Cl3 0.05265(12) 0.73248(7) 0.64432(7) 0.0655(3) Uani d . 1 . .
    Cl Cl4 0.25757(11) 0.44618(8) 0.68906(8) 0.0663(3) Uani d . 1 . .
    N N1 0.8159(3) 0.8654(2) -0.0588(2) 0.0443(8) Uani d . 1 . .
    N N2 0.6455(3) 0.9681(2) 0.05218(19) 0.0379(7) Uani d . 1 . .
    N N3 0.5746(3) 1.0170(2) 0.1247(2) 0.0402(8) Uani d . 1 . .
    N N4 0.7742(3) 0.9542(2) 0.1897(2) 0.0377(7) Uani d . 1 . .
    N N5 0.3290(3) 0.6315(2) 0.5707(2) 0.0428(8) Uani d . 1 . .
    N N6 0.1338(3) 0.5377(2) 0.45041(19) 0.0381(7) Uani d . 1 . .
    N N7 0.0455(3) 0.4958(2) 0.3749(2) 0.0388(8) Uani d . 1 . .
    N N8 0.2338(3) 0.5611(2) 0.3164(2) 0.0401(8) Uani d . 1 . .
    C C1 0.9021(5) 0.8246(3) -0.1216(3) 0.0562(11) Uani d . 1 . .
    H H1 0.8662 0.8134 -0.1855 0.067 Uiso calc R 1 . .
    C C2 1.0420(4) 0.7983(3) -0.0963(3) 0.0551(11) Uani d . 1 . .
    H H2 1.0988 0.7685 -0.1419 0.066 Uiso calc R 1 . .
    C C3 1.0958(4) 0.8167(3) -0.0029(3) 0.0557(11) Uani d . 1 . .
    H H3 1.1909 0.8014 0.0159 0.067 Uiso calc R 1 . .
    C C4 1.0069(4) 0.8582(3) 0.0633(3) 0.0500(10) Uani d . 1 . .
    H H4 1.0406 0.8702 0.1276 0.060 Uiso calc R 1 . .
    C C5 0.8689(4) 0.8814(3) 0.0330(3) 0.0384(9) Uani d . 1 . .
    C C6 0.7641(4) 0.9318(2) 0.0928(3) 0.0369(9) Uani d . 1 . .
    C C7 0.6528(4) 1.0085(3) 0.2065(3) 0.0394(9) Uani d . 1 . .
    C C8 0.6207(4) 1.0541(3) 0.3019(2) 0.0553(11) Uani d . 1 . .
    H H8A 0.5369 1.0980 0.2930 0.066 Uiso calc R 1 . .
    H H8B 0.7007 1.0988 0.3268 0.066 Uiso calc R 1 . .
    C C9 0.5929(5) 0.9754(4) 0.3773(3) 0.0924(16) Uani d . 1 . .
    H H9A 0.5175 0.9280 0.3523 0.139 Uiso calc R 1 . .
    H H9B 0.5649 1.0117 0.4345 0.139 Uiso calc R 1 . .
    H H9C 0.6789 0.9370 0.3926 0.139 Uiso calc R 1 . .
    C C10 0.8771(4) 0.9203(3) 0.2639(2) 0.0389(9) Uani d . 1 . .
    C C11 0.8735(4) 0.8180(3) 0.2893(3) 0.0533(11) Uani d . 1 . .
    H H11 0.8095 0.7703 0.2565 0.064 Uiso calc R 1 . .
    C C12 0.9657(5) 0.7877(3) 0.3639(3) 0.0658(13) Uani d . 1 . .
    H H12 0.9645 0.7186 0.3816 0.079 Uiso calc R 1 . .
    C C13 1.0597(5) 0.8572(4) 0.4129(3) 0.0666(13) Uani d . 1 . .
    H H13 1.1212 0.8355 0.4639 0.080 Uiso calc R 1 . .
    C C14 1.0629(4) 0.9590(4) 0.3866(3) 0.0593(12) Uani d . 1 . .
    H H14 1.1270 1.0064 0.4196 0.071 Uiso calc R 1 . .
    C C15 0.9716(4) 0.9910(3) 0.3117(3) 0.0464(10) Uani d . 1 . .
    H H15 0.9737 1.0600 0.2936 0.056 Uiso calc R 1 . .
    C C16 0.4266(4) 0.6705(3) 0.6369(3) 0.0557(11) Uani d . 1 . .
    H H16 0.4034 0.6773 0.7006 0.067 Uiso calc R 1 . .
    C C17 0.5618(5) 0.7017(3) 0.6151(3) 0.0618(12) Uani d . 1 . .
    H H17 0.6275 0.7301 0.6630 0.074 Uiso calc R 1 . .
    C C18 0.5970(5) 0.6905(3) 0.5229(3) 0.0628(12) Uani d . 1 . .
    H H18 0.6884 0.7088 0.5070 0.075 Uiso calc R 1 . .
    C C19 0.4956(4) 0.6514(3) 0.4526(3) 0.0579(12) Uani d . 1 . .
    H H19 0.5170 0.6445 0.3885 0.069 Uiso calc R 1 . .
    C C20 0.3628(4) 0.6231(3) 0.4788(3) 0.0423(10) Uani d . 1 . .
    C C21 0.2472(4) 0.5760(2) 0.4143(2) 0.0383(9) Uani d . 1 . .
    C C22 0.1065(4) 0.5101(3) 0.2944(3) 0.0407(10) Uani d . 1 . .
    C C23 0.0445(4) 0.4789(3) 0.1960(3) 0.0544(11) Uani d . 1 . .
    H H23A -0.0399 0.4355 0.2013 0.065 Uiso calc R 1 . .
    H H23B 0.1139 0.4367 0.1642 0.065 Uiso calc R 1 . .
    C C24 0.0022(5) 0.5691(3) 0.1334(3) 0.0805(15) Uani d . 1 . .
    H H24A -0.0659 0.6120 0.1644 0.121 Uiso calc R 1 . .
    H H24B -0.0403 0.5424 0.0720 0.121 Uiso calc R 1 . .
    H H24C 0.0860 0.6101 0.1239 0.121 Uiso calc R 1 . .
    C C25 0.3299(4) 0.5928(3) 0.2453(2) 0.0425(10) Uani d . 1 . .
    C C26 0.3472(4) 0.6965(3) 0.2290(3) 0.0548(11) Uani d . 1 . .
    H H26 0.3004 0.7474 0.2641 0.066 Uiso calc R 1 . .
    C C27 0.4356(5) 0.7235(3) 0.1596(3) 0.0691(13) Uani d . 1 . .
    H H27 0.4487 0.7934 0.1469 0.083 Uiso calc R 1 . .
    C C28 0.5050(5) 0.6471(4) 0.1087(3) 0.0734(14) Uani d . 1 . .
    H H28 0.5646 0.6659 0.0617 0.088 Uiso calc R 1 . .
    C C29 0.4870(5) 0.5437(4) 0.1266(3) 0.0655(13) Uani d . 1 . .
    H H29 0.5344 0.4927 0.0921 0.079 Uiso calc R 1 . .
    C C30 0.3985(4) 0.5157(3) 0.1956(3) 0.0522(11) Uani d . 1 . .
    H H30 0.3854 0.4458 0.2085 0.063 Uiso calc R 1 . .
loop_
    _atom_site_aniso_label
    _atom_site_aniso_U_11
    _atom_site_aniso_U_22
    _atom_site_aniso_U_33
    _atom_site_aniso_U_12
    _atom_site_aniso_U_13
    _atom_site_aniso_U_23
    Cu1 0.0498(3) 0.0414(3) 0.0382(3) 0.0052(2) 0.0051(2) -0.0032(2)
    Cu2 0.0533(3) 0.0406(3) 0.0373(3) -0.0008(2) 0.0068(2) -0.0036(2)
    Cl1 0.1114(10) 0.0409(6) 0.0567(7) -0.0113(6) -0.0079(7) -0.0003(5)
    Cl2 0.0555(7) 0.0697(7) 0.0714(8) -0.0007(6) 0.0146(6) 0.0207(6)
    Cl3 0.0942(9) 0.0391(6) 0.0654(8) 0.0070(6) 0.0238(7) -0.0036(5)
    Cl4 0.0598(7) 0.0617(7) 0.0785(8) 0.0086(6) 0.0030(6) 0.0178(6)
    N1 0.049(2) 0.0439(19) 0.040(2) 0.0092(15) 0.0050(17) -0.0072(16)
    N2 0.043(2) 0.0409(19) 0.0296(18) 0.0014(15) 0.0044(16) -0.0041(14)
    N3 0.045(2) 0.0405(19) 0.0354(19) -0.0031(15) 0.0071(16) -0.0055(15)
    N4 0.042(2) 0.0347(18) 0.0361(19) 0.0014(15) 0.0034(16) -0.0010(14)
    N5 0.047(2) 0.0438(19) 0.0367(19) -0.0040(15) 0.0073(17) -0.0075(15)
    N6 0.045(2) 0.0377(18) 0.0317(18) 0.0015(15) 0.0046(16) -0.0018(14)
    N7 0.045(2) 0.0374(18) 0.0343(18) -0.0021(14) 0.0062(16) -0.0055(15)
    N8 0.055(2) 0.0314(17) 0.0344(19) 0.0004(15) 0.0110(17) -0.0014(14)
    C1 0.068(3) 0.062(3) 0.038(2) 0.013(2) 0.002(2) -0.009(2)
    C2 0.059(3) 0.056(3) 0.052(3) 0.020(2) 0.012(2) -0.004(2)
    C3 0.052(3) 0.057(3) 0.059(3) 0.015(2) 0.007(2) 0.003(2)
    C4 0.052(3) 0.061(3) 0.037(2) 0.004(2) 0.005(2) 0.000(2)
    C5 0.042(3) 0.034(2) 0.039(2) 0.0020(18) 0.004(2) -0.0001(18)
    C6 0.044(3) 0.033(2) 0.033(2) -0.0031(18) 0.003(2) -0.0015(18)
    C7 0.042(3) 0.041(2) 0.035(2) -0.0011(19) 0.003(2) 0.0021(18)
    C8 0.052(3) 0.074(3) 0.038(2) 0.012(2) 0.004(2) -0.014(2)
    C9 0.096(4) 0.141(5) 0.044(3) 0.022(3) 0.022(3) 0.018(3)
    C10 0.043(2) 0.044(2) 0.031(2) 0.0070(19) 0.0064(19) 0.0028(19)
    C11 0.068(3) 0.041(3) 0.050(3) 0.002(2) 0.002(2) 0.002(2)
    C12 0.083(4) 0.049(3) 0.068(3) 0.018(3) 0.012(3) 0.017(2)
    C13 0.066(3) 0.093(4) 0.040(3) 0.021(3) -0.004(2) 0.015(3)
    C14 0.055(3) 0.079(3) 0.042(3) -0.002(2) -0.001(2) -0.007(2)
    C15 0.054(3) 0.048(2) 0.038(2) 0.001(2) 0.006(2) 0.003(2)
    C16 0.062(3) 0.064(3) 0.041(3) -0.010(2) 0.006(2) -0.009(2)
    C17 0.059(3) 0.069(3) 0.056(3) -0.014(2) -0.003(2) -0.005(2)
    C18 0.052(3) 0.072(3) 0.066(3) -0.014(2) 0.012(3) 0.001(3)
    C19 0.057(3) 0.070(3) 0.047(3) -0.006(2) 0.009(2) -0.004(2)
    C20 0.048(3) 0.037(2) 0.043(2) 0.0023(19) 0.008(2) -0.0002(18)
    C21 0.049(3) 0.032(2) 0.034(2) 0.0051(18) 0.005(2) -0.0022(17)
    C22 0.053(3) 0.031(2) 0.039(2) 0.0023(18) 0.009(2) -0.0044(18)
    C23 0.062(3) 0.059(3) 0.041(3) -0.006(2) 0.010(2) -0.012(2)
    C24 0.107(4) 0.090(4) 0.043(3) 0.000(3) -0.008(3) 0.015(3)
    C25 0.053(3) 0.044(2) 0.032(2) 0.001(2) 0.0100(19) 0.0029(18)
    C26 0.067(3) 0.041(3) 0.059(3) 0.000(2) 0.012(2) 0.006(2)
    C27 0.077(4) 0.062(3) 0.070(3) -0.006(3) 0.007(3) 0.024(3)
    C28 0.070(4) 0.108(4) 0.044(3) -0.005(3) 0.013(3) 0.018(3)
    C29 0.073(3) 0.081(4) 0.044(3) 0.012(3) 0.018(2) -0.002(2)
    C30 0.069(3) 0.050(3) 0.039(2) 0.007(2) 0.013(2) 0.001(2)
_geom_special_details
;
All e.s.d.'s (except the e.s.d. in the dihedral angle between two l.s. planes)
are estimated using the full covariance matrix. The cell e.s.d.'s are taken
into account individually in the estimation of e.s.d.'s in distances, angles
and torsion angles; correlations between e.s.d.'s in cell parameters are only
used when they are defined by crystal symmetry. An approximate (isotropic)
treatment of cell e.s.d.'s is used for estimating e.s.d.'s involving l.s.
planes.
;
loop_
    _geom_bond_atom_site_label_1
    _geom_bond_atom_site_label_2
    _geom_bond_site_symmetry_2
    _geom_bond_distance
    _geom_bond_publ_flag
    Cu1 N3 2_675 1.989(3) ?
    Cu1 N1 . 2.029(3) ?
    Cu1 N2 . 2.179(3) ?
    Cu1 Cl2 . 2.2657(11) ?
    Cu1 Cl1 . 2.2734(10) ?
    Cu2 N7 2_566 1.977(3) ?
    Cu2 N5 . 2.018(3) ?
    Cu2 N6 . 2.181(3) ?
    Cu2 Cl4 . 2.2637(12) ?
    Cu2 Cl3 . 2.2804(11) ?
    N1 C1 . 1.328(4) ?
    N1 C5 . 1.340(4) ?
    N2 C6 . 1.302(4) ?
    N2 N3 . 1.382(3) ?
    N3 C7 . 1.311(4) ?
    N3 Cu1 2_675 1.989(3) ?
    N4 C6 . 1.362(4) ?
    N4 C7 . 1.365(4) ?
    N4 C10 . 1.438(4) ?
    N5 C16 . 1.322(4) ?
    N5 C20 . 1.342(4) ?
    N6 C21 . 1.309(4) ?
    N6 N7 . 1.371(3) ?
    N7 C22 . 1.317(4) ?
    N7 Cu2 2_566 1.977(3) ?
    N8 C22 . 1.358(4) ?
    N8 C21 . 1.364(4) ?
    N8 C25 . 1.457(4) ?
    C1 C2 . 1.374(5) ?
    C1 H1 . 0.9300 ?
    C2 C3 . 1.366(5) ?
    C2 H2 . 0.9300 ?
    C3 C4 . 1.382(4) ?
    C3 H3 . 0.9300 ?
    C4 C5 . 1.362(5) ?
    C4 H4 . 0.9300 ?
    C5 C6 . 1.471(4) ?
    C7 C8 . 1.482(4) ?
    C8 C9 . 1.522(5) ?
    C8 H8A . 0.9700 ?
    C8 H8B . 0.9700 ?
    C9 H9A . 0.9600 ?
    C9 H9B . 0.9600 ?
    C9 H9C . 0.9600 ?
    C10 C15 . 1.372(5) ?
    C10 C11 . 1.374(4) ?
    C11 C12 . 1.367(5) ?
    C11 H11 . 0.9300 ?
    C12 C13 . 1.366(5) ?
    C12 H12 . 0.9300 ?
    C13 C14 . 1.371(5) ?
    C13 H13 . 0.9300 ?
    C14 C15 . 1.373(5) ?
    C14 H14 . 0.9300 ?
    C15 H15 . 0.9300 ?
    C16 C17 . 1.382(5) ?
    C16 H16 . 0.9300 ?
    C17 C18 . 1.352(5) ?
    C17 H17 . 0.9300 ?
    C18 C19 . 1.380(5) ?
    C18 H18 . 0.9300 ?
    C19 C20 . 1.371(5) ?
    C19 H19 . 0.9300 ?
    C20 C21 . 1.457(5) ?
    C22 C23 . 1.480(5) ?
    C23 C24 . 1.515(5) ?
    C23 H23A . 0.9700 ?
    C23 H23B . 0.9700 ?
    C24 H24A . 0.9600 ?
    C24 H24B . 0.9600 ?
    C24 H24C . 0.9600 ?
    C25 C26 . 1.367(4) ?
    C25 C30 . 1.373(4) ?
    C26 C27 . 1.374(5) ?
    C26 H26 . 0.9300 ?
    C27 C28 . 1.379(5) ?
    C27 H27 . 0.9300 ?
    C28 C29 . 1.369(5) ?
    C28 H28 . 0.9300 ?
    C29 C30 . 1.375(5) ?
    C29 H29 . 0.9300 ?
    C30 H30 . 0.9300 ?
loop_
    _geom_angle_atom_site_label_1
    _geom_angle_atom_site_label_2
    _geom_angle_atom_site_label_3
    _geom_angle_site_symmetry_1
    _geom_angle_site_symmetry_3
    _geom_angle
    _geom_angle_publ_flag
    N3 Cu1 N1 2_675 . 172.45(11) ?
    N3 Cu1 N2 2_675 . 95.70(10) ?
    N1 Cu1 N2 . . 77.15(11) ?
    N3 Cu1 Cl2 2_675 . 91.19(9) ?
    N1 Cu1 Cl2 . . 89.93(9) ?
    N2 Cu1 Cl2 . . 116.78(8) ?
    N3 Cu1 Cl1 2_675 . 92.67(8) ?
    N1 Cu1 Cl1 . . 92.30(8) ?
    N2 Cu1 Cl1 . . 112.17(8) ?
    Cl2 Cu1 Cl1 . . 130.20(4) ?
    N7 Cu2 N5 2_566 . 173.36(11) ?
    N7 Cu2 N6 2_566 . 96.47(10) ?
    N5 Cu2 N6 . . 77.15(11) ?
    N7 Cu2 Cl4 2_566 . 90.06(9) ?
    N5 Cu2 Cl4 . . 90.60(9) ?
    N6 Cu2 Cl4 . . 111.51(8) ?
    N7 Cu2 Cl3 2_566 . 91.26(8) ?
    N5 Cu2 Cl3 . . 92.95(8) ?
    N6 Cu2 Cl3 . . 113.03(8) ?
    Cl4 Cu2 Cl3 . . 134.97(4) ?
    C1 N1 C5 . . 117.9(3) ?
    C1 N1 Cu1 . . 122.4(3) ?
    C5 N1 Cu1 . . 119.3(2) ?
    C6 N2 N3 . . 106.7(3) ?
    C6 N2 Cu1 . . 111.1(2) ?
    N3 N2 Cu1 . . 141.9(2) ?
    C7 N3 N2 . . 108.3(3) ?
    C7 N3 Cu1 . 2_675 129.5(2) ?
    N2 N3 Cu1 . 2_675 122.2(2) ?
    C6 N4 C7 . . 105.2(3) ?
    C6 N4 C10 . . 130.0(3) ?
    C7 N4 C10 . . 124.5(3) ?
    C16 N5 C20 . . 118.4(3) ?
    C16 N5 Cu2 . . 122.0(3) ?
    C20 N5 Cu2 . . 119.4(2) ?
    C21 N6 N7 . . 107.3(3) ?
    C21 N6 Cu2 . . 111.1(2) ?
    N7 N6 Cu2 . . 141.4(2) ?
    C22 N7 N6 . . 108.4(3) ?
    C22 N7 Cu2 . 2_566 129.7(3) ?
    N6 N7 Cu2 . 2_566 122.0(2) ?
    C22 N8 C21 . . 106.1(3) ?
    C22 N8 C25 . . 124.3(3) ?
    C21 N8 C25 . . 129.6(3) ?
    N1 C1 C2 . . 123.0(4) ?
    N1 C1 H1 . . 118.5 ?
    C2 C1 H1 . . 118.5 ?
    C3 C2 C1 . . 118.6(4) ?
    C3 C2 H2 . . 120.7 ?
    C1 C2 H2 . . 120.7 ?
    C2 C3 C4 . . 119.0(4) ?
    C2 C3 H3 . . 120.5 ?
    C4 C3 H3 . . 120.5 ?
    C5 C4 C3 . . 118.9(4) ?
    C5 C4 H4 . . 120.5 ?
    C3 C4 H4 . . 120.5 ?
    N1 C5 C4 . . 122.5(3) ?
    N1 C5 C6 . . 111.9(3) ?
    C4 C5 C6 . . 125.5(3) ?
    N2 C6 N4 . . 110.7(3) ?
    N2 C6 C5 . . 119.8(3) ?
    N4 C6 C5 . . 129.3(4) ?
    N3 C7 N4 . . 109.1(3) ?
    N3 C7 C8 . . 126.4(4) ?
    N4 C7 C8 . . 124.4(3) ?
    C7 C8 C9 . . 115.4(3) ?
    C7 C8 H8A . . 108.4 ?
    C9 C8 H8A . . 108.4 ?
    C7 C8 H8B . . 108.4 ?
    C9 C8 H8B . . 108.4 ?
    H8A C8 H8B . . 107.5 ?
    C8 C9 H9A . . 109.5 ?
    C8 C9 H9B . . 109.5 ?
    H9A C9 H9B . . 109.5 ?
    C8 C9 H9C . . 109.5 ?
    H9A C9 H9C . . 109.5 ?
    H9B C9 H9C . . 109.5 ?
    C15 C10 C11 . . 121.0(4) ?
    C15 C10 N4 . . 119.9(3) ?
    C11 C10 N4 . . 118.9(3) ?
    C12 C11 C10 . . 118.6(4) ?
    C12 C11 H11 . . 120.7 ?
    C10 C11 H11 . . 120.7 ?
    C13 C12 C11 . . 121.2(4) ?
    C13 C12 H12 . . 119.4 ?
    C11 C12 H12 . . 119.4 ?
    C12 C13 C14 . . 119.7(4) ?
    C12 C13 H13 . . 120.2 ?
    C14 C13 H13 . . 120.2 ?
    C13 C14 C15 . . 120.1(4) ?
    C13 C14 H14 . . 119.9 ?
    C15 C14 H14 . . 119.9 ?
    C10 C15 C14 . . 119.3(4) ?
    C10 C15 H15 . . 120.3 ?
    C14 C15 H15 . . 120.3 ?
    N5 C16 C17 . . 122.5(4) ?
    N5 C16 H16 . . 118.8 ?
    C17 C16 H16 . . 118.8 ?
    C18 C17 C16 . . 119.0(4) ?
    C18 C17 H17 . . 120.5 ?
    C16 C17 H17 . . 120.5 ?
    C17 C18 C19 . . 119.2(4) ?
    C17 C18 H18 . . 120.4 ?
    C19 C18 H18 . . 120.4 ?
    C20 C19 C18 . . 118.8(4) ?
    C20 C19 H19 . . 120.6 ?
    C18 C19 H19 . . 120.6 ?
    N5 C20 C19 . . 122.0(3) ?
    N5 C20 C21 . . 112.5(3) ?
    C19 C20 C21 . . 125.4(3) ?
    N6 C21 N8 . . 109.6(3) ?
    N6 C21 C20 . . 119.5(3) ?
    N8 C21 C20 . . 130.9(3) ?
    N7 C22 N8 . . 108.7(3) ?
    N7 C22 C23 . . 125.6(3) ?
    N8 C22 C23 . . 125.7(3) ?
    C22 C23 C24 . . 114.7(3) ?
    C22 C23 H23A . . 108.6 ?
    C24 C23 H23A . . 108.6 ?
    C22 C23 H23B . . 108.6 ?
    C24 C23 H23B . . 108.6 ?
    H23A C23 H23B . . 107.6 ?
    C23 C24 H24A . . 109.5 ?
    C23 C24 H24B . . 109.5 ?
    H24A C24 H24B . . 109.5 ?
    C23 C24 H24C . . 109.5 ?
    H24A C24 H24C . . 109.5 ?
    H24B C24 H24C . . 109.5 ?
    C26 C25 C30 . . 122.4(4) ?
    C26 C25 N8 . . 119.8(3) ?
    C30 C25 N8 . . 117.8(3) ?
    C25 C26 C27 . . 118.3(4) ?
    C25 C26 H26 . . 120.9 ?
    C27 C26 H26 . . 120.9 ?
    C26 C27 C28 . . 120.2(4) ?
    C26 C27 H27 . . 119.9 ?
    C28 C27 H27 . . 119.9 ?
    C29 C28 C27 . . 120.6(4) ?
    C29 C28 H28 . . 119.7 ?
    C27 C28 H28 . . 119.7 ?
    C28 C29 C30 . . 119.8(4) ?
    C28 C29 H29 . . 120.1 ?
    C30 C29 H29 . . 120.1 ?
    C25 C30 C29 . . 118.8(4) ?
    C25 C30 H30 . . 120.6 ?
    C29 C30 H30 . . 120.6 ?
loop_
    _geom_hbond_atom_site_label_D
    _geom_hbond_atom_site_label_H
    _geom_hbond_atom_site_label_A
    _geom_hbond_site_symmetry_A
    _geom_hbond_distance_DH
    _geom_hbond_distance_HA
    _geom_hbond_distance_DA
    _geom_hbond_angle_DHA
    C4 H4 Cl2 2_775 0.93 2.78 3.445(4) 129.4
    C15 H15 Cl3 2_676 0.93 2.78 3.579(4) 145.0
    C16 H16 Cl1 1_556 0.93 2.76 3.518(4) 139.0
    C19 H19 Cl4 2_666 0.93 2.69 3.365(4) 130.0
data_global
_journal_date_recd_electronic     2008-10-24
_journal_date_accepted     2008-12-01
_journal_name_full     'Acta Crystallographica, Section E'
_journal_year     2009
_journal_volume     65
_journal_issue      1
_journal_page_first     m22
_journal_page_last     m22
_journal_paper_category     QM
_journal_coeditor_code     CV2472
_publ_contact_author_name     'Zuoxiang Wang'
_publ_contact_author_address
;
Ordered Matter Science Research Center
Southeast University
Nanjing 210096
People's Republic of China
;
_publ_contact_author_email     'wangzx0908@yahoo.com.cn'
_publ_contact_author_fax     '86 025 52090624'
_publ_contact_author_phone     '86 025 52090622'
_publ_section_title
;\
Bis[\m-3-ethyl-4-phenyl-5-(2-pyridyl)-4<i>H</i>-1,2,4-triazole]\
bis[dichloridocopper(II)]
;
loop_
    _publ_author_name
    _publ_author_footnote
    _publ_author_address
    'Wang, Zuoxiang' .
;
Ordered Matter Science Research Center
Southeast University
Nanjing 210096
People's Republic of China
;
    'Liu, Chunyi' .
;
Ordered Matter Science Research Center
Southeast University
Nanjing 210096
People's Republic of China
;
    'Zhang, Xiaoming' .
;
Ordered Matter Science Research Center
Southeast University
Nanjing 210096
People's Republic of China
;
    'Gong, Xiaoning' .
;
Ordered Matter Science Research Center
Southeast University
Nanjing 210096
People's Republic of China
;
