# Supplementary material for: Bis[μ-3-ethyl-4-phenyl-5-(2-pyrid­yl)-4H-1,2,4-triazole]bis­[dichloridocopper(II)]
Source: Acta Crystallogr Sect E Struct Rep Online. 2008 Dec 6;65(Pt 1):m22. doi: 10.1107/S160053680804035X (PMC2967870; doi:10.1107/S160053680804035X)
Supplement: Supplementary file 2 [file e-65-00m22-Isup2.hkl]

# 
# h,k,l, Fc-squared, Fo-squared, sigma(Fo-squared) and status flag 
# 
data_I
_shelx_title ' 50416Bm in P-1' 
_shelx_refln_list_code          4 
_shelx_F_calc_maximum      185.74 
_exptl_crystal_F_000       780.00 
_reflns_d_resolution_high  0.8409 
 
loop_ 
 _symmetry_equiv_pos_as_xyz 
 'x, y, z' 
 '-x, -y, -z' 
 
_cell_length_a     9.3395 
_cell_length_b    12.8096 
_cell_length_c    13.9234 
_cell_angle_alpha  92.533 
_cell_angle_beta   94.596 
_cell_angle_gamma  90.452 
 
_shelx_F_squared_multiplier     1.000 
 
loop_ 
 _refln_index_h 
 _refln_index_k 
 _refln_index_l 
 _refln_F_squared_calc 
 _refln_F_squared_meas 
 _refln_F_squared_sigma 
 _refln_observed_status 
   1   0   0        4.70        5.48      3.49 o 
   2   0   0     5687.61     5597.44     90.45 o 
   3   0   0      588.68      604.36     36.06 o 
   4   0   0     2266.31     2216.88     49.54 o 
   5   0   0        1.02        0.00      7.04 o 
   6   0   0      108.39      150.40     20.10 o 
   7   0   0       47.37       45.37     15.67 o 
   8   0   0     1272.26     1195.67     85.17 o 
   9   0   0      191.50      263.58     52.60 o 
  10   0   0       93.21       86.86     36.86 o 
  11   0   0       73.00      132.59     47.42 o 
 -11   1   0      251.90      331.92     67.34 o 
 -10   1   0       78.83      125.12     39.65 o 
  -9   1   0       57.45       69.23     31.08 o 
  -8   1   0       61.04       74.84     20.39 o 
  -7   1   0     1195.23     1214.63    100.46 o 
  -6   1   0      186.86      208.98     23.37 o 
  -5   1   0     1404.88     1435.18     73.52 o 
  -4   1   0     5401.12     5866.85    252.57 o 
  -3   1   0     3694.32     3810.78     99.47 o 
  -2   1   0     1180.99     1140.26     26.90 o 
  -1   1   0     3077.40     3480.56     60.72 o 
   1   1   0     1010.46     1011.39     29.49 o 
   2   1   0      641.41      686.19     41.59 o 
   3   1   0     6871.09     6669.14    134.13 o 
   4   1   0      403.76      390.09     35.36 o 
   5   1   0     1409.35     1474.34     46.17 o 
   6   1   0      350.77      318.14     25.05 o 
   7   1   0        3.66        0.00     13.05 o 
   8   1   0        8.23       19.82     22.01 o 
   9   1   0       54.27       61.66     30.18 o 
  10   1   0      413.84      482.93     70.83 o 
  11   1   0        9.38       24.41     32.57 o 
 -10   2   0        0.26       16.14     22.31 o 
  -9   2   0       60.70       69.63     32.37 o 
  -8   2   0      832.99      948.77     50.96 o 
  -7   2   0        0.60        0.00     11.15 o 
  -6   2   0       31.17       52.28     16.18 o 
  -5   2   0     2976.35     2982.85    188.52 o 
  -4   2   0     3848.91     4021.42     71.91 o 
  -3   2   0     6237.83     6352.28    203.76 o 
  -2   2   0     9066.68    10205.25    260.49 o 
  -1   2   0    17471.77    19534.82    185.48 o 
   0   2   0    21907.00    24172.48    203.01 o 
   1   2   0    12748.00    13474.50     78.40 o 
   2   2   0    11337.02    11845.96    113.55 o 
   3   2   0      296.67      215.95     17.64 o 
   4   2   0        2.34        0.40      7.61 o 
   5   2   0     5786.02     5646.95    103.26 o 
   6   2   0      204.54      196.20     20.47 o 
   7   2   0      873.25      836.86     69.03 o 
   8   2   0      679.45      639.72     66.44 o 
   9   2   0      564.16      493.39     61.16 o 
  10   2   0      115.39       85.57     37.65 o 
 -10   3   0       55.47      147.93     43.13 o 
  -9   3   0       13.27       18.19     17.07 o 
  -8   3   0      102.12      113.46     23.94 o 
  -7   3   0      819.99      825.84     45.99 o 
  -6   3   0     3367.93     3451.84    218.70 o 
  -5   3   0      905.26      940.07     47.32 o 
  -4   3   0      244.15      245.57     21.34 o 
  -3   3   0     2842.66     3023.56     81.24 o 
  -2   3   0     3085.06     2998.36     46.17 o 
  -1   3   0    22249.06    25076.18    238.18 o 
   0   3   0      200.68      252.92     19.92 o 
   1   3   0    21077.89    22363.14    233.66 o 
   2   3   0      894.21      826.66     19.82 o 
   3   3   0     1940.03     1944.09     49.09 o 
   4   3   0      100.44       76.45     15.78 o 
   5   3   0      196.83      172.30     23.67 o 
   6   3   0     2621.64     2522.49    134.03 o 
   7   3   0      296.11      282.41     47.32 o 
   8   3   0       85.26      108.08     37.55 o 
   9   3   0        9.30       25.70     27.79 o 
  10   3   0      110.54      181.30     51.30 o 
 -10   4   0        2.63        9.16     22.11 o 
  -9   4   0      135.57      161.36     30.32 o 
  -8   4   0      129.31      143.52     26.42 o 
  -7   4   0      288.74      367.68     49.41 o 
  -6   4   0       95.31      117.52     22.85 o 
  -5   4   0     3655.17     3545.03    112.56 o 
  -4   4   0        0.18        7.12      8.74 o 
  -3   4   0     4214.48     4136.53     66.30 o 
  -2   4   0     2964.97     3157.44     50.65 o 
  -1   4   0     4178.62     4312.12     94.93 o 
   0   4   0     4383.72     4844.06     92.24 o 
   1   4   0     3554.01     3698.09     47.17 o 
   2   4   0      695.28      758.90     23.64 o 
   3   4   0      634.29      552.17     19.47 o 
   4   4   0     6246.27     6012.67    101.45 o 
   5   4   0     1172.76     1080.51     48.13 o 
   6   4   0      562.90      499.76     36.33 o 
   7   4   0      505.40      495.17     40.28 o 
   8   4   0      291.30      315.48     55.88 o 
   9   4   0      302.32      329.92     59.67 o 
  10   4   0      102.33       92.44     37.95 o 
  -9   5   0      132.95      163.13     31.45 o 
  -8   5   0      243.37      222.98     30.96 o 
  -7   5   0       28.26       44.85     18.30 o 
  -6   5   0     1996.95     2039.79     66.79 o 
  -5   5   0      229.80      229.77     24.29 o 
  -4   5   0      413.52      437.61     52.40 o 
  -3   5   0      700.71      709.93     28.60 o 
  -2   5   0    13045.70    13551.93    110.76 o 
  -1   5   0      769.24      715.13     42.93 o 
   0   5   0       47.76       74.11     17.23 o 
   1   5   0     2208.75     2156.80     35.50 o 
   2   5   0     1615.56     1495.63     31.99 o 
   3   5   0        5.06        7.74      6.51 o 
   4   5   0      328.86      363.85     19.21 o 
   5   5   0     2793.84     2683.43     76.51 o 
   6   5   0       56.30       61.59     19.55 o 
   7   5   0      421.04      464.78     39.56 o 
   8   5   0      141.65      142.99     29.95 o 
   9   5   0       27.33       49.81     30.68 o 
  10   5   0        1.47       28.89     31.38 o 
 -10   6   0      194.28      279.42     59.27 o 
  -9   6   0      220.85      280.81     55.49 o 
  -8   6   0      873.55      880.99     79.39 o 
  -7   6   0        0.13        9.56     20.02 o 
  -6   6   0       13.34       15.71     14.26 o 
  -5   6   0      567.70      561.07     34.44 o 
  -4   6   0      126.08      125.35     17.35 o 
  -3   6   0     1831.87     1938.91     44.56 o 
  -2   6   0     2478.15     2531.80     92.04 o 
  -1   6   0       31.42       34.17     17.23 o 
   0   6   0     3560.33     3636.93     97.02 o 
   1   6   0      151.29      151.77     12.20 o 
   2   6   0      325.24      325.28     18.01 o 
   3   6   0        3.25        8.85      7.08 o 
   4   6   0     1234.59     1198.39     33.81 o 
   5   6   0        1.97        1.29     11.51 o 
   6   6   0       43.54       51.25     19.16 o 
   7   6   0        2.05       11.44     14.58 o 
   8   6   0      310.20      308.65     41.08 o 
   9   6   0        7.52       30.78     27.49 o 
  10   6   0        0.55        9.56     30.48 o 
  -9   7   0       78.21      112.56     42.64 o 
  -8   7   0       82.05      112.37     39.55 o 
  -7   7   0      956.05      949.73     79.39 o 
  -6   7   0      322.06      230.41     45.52 o 
  -5   7   0       48.34       45.42     24.01 o 
  -4   7   0      962.10      933.09     68.04 o 
  -3   7   0     1845.11     1865.28     89.35 o 
  -2   7   0      130.19      124.22     30.08 o 
  -1   7   0     1729.40     1714.47     77.20 o 
   0   7   0     1081.63     1120.27     60.27 o 
   1   7   0     2919.90     2801.68     65.36 o 
   2   7   0     1559.77     1616.12     38.28 o 
   3   7   0       58.93       47.24     11.23 o 
   4   7   0       49.19       57.74     16.73 o 
   5   7   0      400.21      393.08     33.29 o 
   6   7   0       39.42       25.11     16.63 o 
   7   7   0      642.76      678.68     48.53 o 
   8   7   0        0.04       11.10     17.52 o 
   9   7   0       18.71       41.84     22.45 o 
  -9   8   0       29.23       41.24     33.27 o 
  -8   8   0     1225.36     1295.69    100.31 o 
  -7   8   0        1.30        4.48     24.21 o 
  -6   8   0       60.77       16.93     23.71 o 
  -5   8   0      133.23       89.95     32.18 o 
  -4   8   0      103.07      136.27     35.66 o 
  -3   8   0       12.22       17.83     22.51 o 
  -2   8   0     2237.98     2180.26     97.82 o 
  -1   8   0     2582.18     2653.93    102.10 o 
   0   8   0     1083.77     1081.62     63.35 o 
   1   8   0      850.81      870.75     41.14 o 
   2   8   0      826.19      810.41     29.60 o 
   3   8   0     1213.17     1126.47     41.73 o 
   4   8   0     1605.27     1644.29     61.02 o 
   5   8   0       95.16      118.61     24.21 o 
   6   8   0      311.29      266.62     34.53 o 
   7   8   0      234.72      313.24     40.22 o 
   8   8   0       55.44       78.92     26.38 o 
   9   8   0       26.22       59.53     25.01 o 
  -9   9   0       13.57       39.85     33.37 o 
  -8   9   0       11.20       23.61     27.29 o 
  -7   9   0      971.76      949.53     86.37 o 
  -6   9   0       55.63      107.88     38.75 o 
  -5   9   0       56.31       60.96     31.88 o 
  -4   9   0        9.08       33.57     23.51 o 
  -3   9   0     1746.10     1657.99     93.64 o 
  -2   9   0      450.00      418.78     50.40 o 
  -1   9   0      202.17      227.92     39.95 o 
   0   9   0      148.35      160.18     33.47 o 
   1   9   0       17.49       23.36     14.61 o 
   2   9   0     2669.94     2616.38     72.76 o 
   3   9   0       36.67       33.47     24.31 o 
   4   9   0      321.99      310.81     32.39 o 
   5   9   0        3.50        3.37     14.54 o 
   6   9   0      396.83      488.17     43.44 o 
   7   9   0        2.13        8.45     18.21 o 
   8   9   0      196.03      208.83     38.07 o 
  -8  10   0      152.42      150.12     47.42 o 
  -7  10   0      219.31      232.80     56.78 o 
  -6  10   0       43.66       59.27     31.98 o 
  -5  10   0      468.51      544.79     64.75 o 
  -4  10   0      244.14      307.01     53.49 o 
  -3  10   0      274.10      210.88     43.83 o 
  -2  10   0       71.26       77.40     29.19 o 
  -1  10   0      838.41      755.58     62.76 o 
   0  10   0      187.75      174.06     26.96 o 
   1  10   0      866.55      804.19     45.08 o 
   2  10   0        7.11        0.42     13.57 o 
   3  10   0      797.32      759.76     70.33 o 
   4  10   0     1106.59      999.43     82.48 o 
   5  10   0        6.04       18.63     24.31 o 
   6  10   0       81.72      101.21     38.45 o 
   7  10   0       72.73       90.45     38.65 o 
   8  10   0       24.16       54.87     26.80 o 
  -7  11   0       11.19       38.65     32.18 o 
  -6  11   0      139.16      199.43     52.40 o 
  -5  11   0       42.16       59.37     31.28 o 
  -4  11   0      112.41      109.38     39.25 o 
  -3  11   0      161.82      177.61     43.53 o 
  -2  11   0     1520.63     1369.40     90.45 o 
  -1  11   0      135.55      161.08     38.05 o 
   0  11   0      349.47      353.06     35.59 o 
   1  11   0        4.09        1.44     14.90 o 
   2  11   0      990.65      936.58     78.40 o 
   3  11   0       50.08       79.09     33.17 o 
   4  11   0       17.28       40.14     28.69 o 
   5  11   0       62.67      134.88     41.94 o 
   6  11   0        3.92       31.18     24.41 o 
   7  11   0       43.38       38.65     32.77 o 
  -6  12   0        3.54        6.57     29.19 o 
  -5  12   0        8.99       21.02     25.20 o 
  -4  12   0      249.15      250.23     52.99 o 
  -3  12   0      117.88      124.82     40.74 o 
  -2  12   0        1.79       17.63     23.91 o 
  -1  12   0      530.28      450.16     54.69 o 
   0  12   0      609.77      601.44     44.15 o 
   1  12   0       87.33       94.19     22.88 o 
   2  12   0      546.94      533.73     64.15 o 
   3  12   0        0.25        0.00     18.33 o 
   4  12   0      208.18      244.06     54.89 o 
   5  12   0       35.99       39.55     29.78 o 
   6  12   0        3.10       15.64     29.39 o 
  -5  13   0       10.26       11.16     32.37 o 
  -4  13   0       36.49       54.89     31.48 o 
  -3  13   0      628.53      632.85     72.52 o 
  -2  13   0        0.51        0.00     19.23 o 
  -1  13   0      768.71      698.80     71.22 o 
   0  13   0       71.57       87.20     24.07 o 
   1  13   0      646.38      600.78     69.73 o 
   2  13   0        2.06        6.18     26.60 o 
   3  13   0        0.38       24.90     26.00 o 
   4  13   0        0.20       29.39     28.89 o 
   5  13   0      245.88      302.63     64.85 o 
  -4  14   0       17.51       43.93     35.86 o 
  -3  14   0      219.92      182.49     52.80 o 
  -2  14   0       43.43       95.43     36.76 o 
  -1  14   0      185.32      201.63     35.26 o 
   0  14   0      226.29      245.05     56.88 o 
   1  14   0       29.70       31.18     33.57 o 
   2  14   0        1.56       11.65     26.10 o 
   3  14   0      109.30      135.08     45.42 o 
   4  14   0       68.66      121.73     45.62 o 
  -1  15   0        3.30       20.47     18.97 o 
   0  15   0       36.20       53.89     34.37 o 
   1  15   0       61.94       70.13     39.25 o 
  -1 -15   1        3.45       13.65     27.79 o 
   0 -15   1      128.48      122.23     43.83 o 
   1 -15   1       49.57       73.32     36.46 o 
  -4 -14   1       75.78       53.39     33.37 o 
  -3 -14   1        3.31       20.02     25.00 o 
  -2 -14   1       14.83       37.65     32.28 o 
  -1 -14   1      331.05      345.76     63.06 o 
   0 -14   1      140.83      160.68     47.52 o 
   1 -14   1      198.99      188.36     33.71 o 
   2 -14   1        4.19       13.15     23.81 o 
   3 -14   1      116.49      122.63     43.73 o 
   4 -14   1       91.57       92.34     46.12 o 
  -5 -13   1       23.59       76.30     35.86 o 
  -4 -13   1        7.84       22.41     27.00 o 
  -3 -13   1       14.03       35.86     26.40 o 
  -2 -13   1      287.35      316.87     61.06 o 
  -1 -13   1       42.27       32.08     27.29 o 
   0 -13   1      659.29      662.91     49.46 o 
   1 -13   1      292.94      280.42     52.20 o 
   2 -13   1        1.61        5.88     21.62 o 
   3 -13   1       96.91       98.52     36.56 o 
   4 -13   1       70.47       40.54     31.58 o 
   5 -13   1      396.08      422.07     73.02 o 
  -6 -12   1       85.01      155.80     49.11 o 
  -5 -12   1      279.89      242.86     57.28 o 
  -4 -12   1      305.42      356.12     63.06 o 
  -3 -12   1        0.59       22.71     26.50 o 
  -2 -12   1      123.06      176.62     47.82 o 
  -1 -12   1       92.42      132.39     39.85 o 
   0 -12   1      101.43      106.22     23.66 o 
   1 -12   1      139.36      198.73     43.83 o 
   2 -12   1     1339.82     1363.52     94.73 o 
   3 -12   1      219.26      160.18     43.63 o 
   4 -12   1      319.62      257.50     54.89 o 
   5 -12   1       36.54        8.47     25.00 o 
   6 -12   1      115.11      153.01     51.40 o 
  -7 -11   1      153.65      146.13     48.41 o 
  -6 -11   1      192.67      201.72     52.40 o 
  -5 -11   1       48.01       44.03     29.09 o 
  -4 -11   1      443.14      358.31     60.27 o 
  -3 -11   1      343.31      371.46     59.77 o 
  -2 -11   1       88.84       97.92     37.46 o 
  -1 -11   1      105.32       83.97     22.90 o 
   0 -11   1      418.42      379.79     39.30 o 
   1 -11   1      429.83      423.46     50.40 o 
   2 -11   1       63.26       54.39     27.10 o 
   3 -11   1      134.77      128.30     39.65 o 
   4 -11   1      671.07      542.80     64.95 o 
   5 -11   1      200.13      233.20     53.09 o 
   6 -11   1      275.89      238.18     55.39 o 
   7 -11   1        8.32        0.00     24.31 o 
  -8 -10   1       42.29       51.86     25.34 o 
  -7 -10   1        0.02       23.21     26.80 o 
  -6 -10   1      531.76      689.23     73.22 o 
  -5 -10   1        1.97        3.09     22.31 o 
  -4 -10   1      131.88      115.05     37.65 o 
  -3 -10   1      533.22      511.92     59.17 o 
  -2 -10   1     1748.77     1692.55     98.22 o 
  -1 -10   1      679.44      634.28     47.17 o 
   0 -10   1       29.56       40.94     25.60 o 
   1 -10   1       98.21       73.02     29.09 o 
   2 -10   1      973.03      977.72     73.12 o 
   3 -10   1     1109.79     1051.93     79.39 o 
   4 -10   1     1786.88     1568.03    100.01 o 
   5 -10   1      174.75      211.18     48.91 o 
   6 -10   1      420.48      457.23     67.94 o 
   7 -10   1      529.13      433.82     70.03 o 
   8 -10   1        2.92        0.00     23.51 o 
  -8  -9   1       92.77      109.20     30.71 o 
  -7  -9   1      801.97      753.61     54.02 o 
  -6  -9   1      178.52      179.31     31.30 o 
  -5  -9   1      164.87      180.16     29.14 o 
  -4  -9   1      131.51      189.71     27.48 o 
  -3  -9   1        3.70        4.18     18.13 o 
  -2  -9   1      353.13      341.13     30.27 o 
  -1  -9   1        9.32        9.92     12.50 o 
   0  -9   1      729.07      707.86     55.58 o 
   1  -9   1        2.59        0.00     17.23 o 
   2  -9   1     1248.67     1341.71     82.48 o 
   3  -9   1      363.72      342.67     49.11 o 
   4  -9   1      979.91      925.32     75.01 o 
   5  -9   1       13.08        3.19     19.33 o 
   6  -9   1        1.22        9.86     24.01 o 
   7  -9   1        0.14       11.65     23.11 o 
   8  -9   1      360.97      435.81     69.93 o 
  -9  -8   1       50.74       84.63     29.51 o 
  -8  -8   1      170.96      161.90     33.02 o 
  -7  -8   1      155.82      159.43     31.46 o 
  -6  -8   1      129.22      121.52     26.76 o 
  -5  -8   1      223.35      260.76     31.46 o 
  -4  -8   1      412.48      384.46     32.63 o 
  -3  -8   1     3681.91     3490.47     81.77 o 
  -2  -8   1       29.96       28.69     10.40 o 
  -1  -8   1     2001.65     1901.98     92.78 o 
   0  -8   1       50.25       53.29     22.81 o 
   1  -8   1        2.14       26.50     20.92 o 
   2  -8   1       63.84       62.96     26.00 o 
   3  -8   1     4621.81     4680.99    149.82 o 
   4  -8   1      380.72      374.95     50.90 o 
   5  -8   1      145.13      130.59     37.36 o 
   6  -8   1      636.02      596.19     65.35 o 
   7  -8   1     1338.50     1293.10     97.12 o 
   8  -8   1        6.42       13.05     26.90 o 
   9  -8   1        8.67       20.22     29.78 o 
  -9  -7   1       31.28       44.99     23.88 o 
  -8  -7   1      739.34      807.61     56.73 o 
  -7  -7   1       14.93       12.36     15.93 o 
  -6  -7   1       69.71       70.23     20.98 o 
  -5  -7   1      360.05      329.74     33.03 o 
  -4  -7   1       35.94       35.81     14.75 o 
  -3  -7   1       14.58       16.60      8.92 o 
  -2  -7   1       86.97       98.80     12.84 o 
  -1  -7   1      128.45      135.36     12.98 o 
   0  -7   1    10574.33    10706.43    108.13 o 
   1  -7   1        3.10        0.00     14.74 o 
   2  -7   1     1928.57     1885.80     85.07 o 
   3  -7   1      672.02      664.03     56.58 o 
   4  -7   1       68.18       61.56     25.70 o 
   5  -7   1      318.98      322.05     47.91 o 
   6  -7   1      400.23      424.56     57.08 o 
   7  -7   1       47.36       39.15     29.98 o 
   8  -7   1      270.90      259.79     54.79 o 
   9  -7   1      434.75      508.73     72.62 o 
 -10  -6   1        5.46        0.00     29.69 o 
  -9  -6   1      148.49      125.51     44.23 o 
  -8  -6   1      501.67      511.07     67.59 o 
  -7  -6   1      168.18      183.58     31.17 o 
  -6  -6   1      622.13      632.66     42.74 o 
  -5  -6   1      254.29      267.40     29.57 o 
  -4  -6   1      413.86      415.00     30.66 o 
  -3  -6   1      136.47      138.10     13.41 o 
  -2  -6   1     7970.82     8256.71    141.81 o 
  -1  -6   1     3299.62     3180.32     69.07 o 
   0  -6   1      204.05      199.90     13.02 o 
   1  -6   1       93.63       76.55      9.76 o 
   2  -6   1    23089.71    23542.44   1008.40 o 
   3  -6   1      498.74      463.33     24.88 o 
   4  -6   1      246.87      266.60     23.66 o 
   5  -6   1      264.26      291.08     27.75 o 
   6  -6   1      662.09      693.50     42.17 o 
   7  -6   1       39.63       53.79     20.50 o 
   8  -6   1      185.26      127.01     41.84 o 
   9  -6   1       44.03       84.47     36.16 o 
  10  -6   1      168.07      243.76     57.38 o 
 -10  -5   1        4.30        0.00     23.91 o 
  -9  -5   1      464.36      429.64     66.94 o 
  -8  -5   1      499.07      564.89     47.02 o 
  -7  -5   1       46.52       54.41     20.15 o 
  -6  -5   1       69.59       53.10     17.70 o 
  -5  -5   1      319.60      307.66     30.72 o 
  -4  -5   1      129.91      127.15     19.87 o 
  -3  -5   1     7222.09     7446.13     71.34 o 
  -2  -5   1     5981.46     6309.79    135.64 o 
  -1  -5   1     1757.46     1786.07     49.30 o 
   0  -5   1     1005.84     1033.30     50.95 o 
   1  -5   1     5178.18     5220.27    145.04 o 
   2  -5   1     9912.13    10075.05    458.28 o 
   3  -5   1     5501.83     5580.71     80.69 o 
   4  -5   1      888.70      879.80     37.05 o 
   5  -5   1     1849.50     1841.42     58.56 o 
   6  -5   1     1060.83     1097.36     50.80 o 
   7  -5   1      400.09      434.36     51.00 o 
   8  -5   1       64.40       34.91     18.18 o 
   9  -5   1      331.97      392.38     58.62 o 
  10  -5   1        9.50        0.00     27.59 o 
 -10  -4   1       56.15       50.01     36.76 o 
  -9  -4   1        1.68       16.04     24.90 o 
  -8  -4   1      170.21      174.92     45.52 o 
  -7  -4   1        0.57       11.91     13.76 o 
  -6  -4   1     6696.79     6381.08    265.87 o 
  -5  -4   1       64.86       56.17     16.76 o 
  -4  -4   1       50.45       56.22     15.29 o 
  -3  -4   1      145.30      148.32     10.87 o 
  -2  -4   1     3463.95     3588.99     43.20 o 
  -1  -4   1     9321.35    10263.61    259.01 o 
   0  -4   1      456.14      436.88     29.39 o 
   1  -4   1    11964.02    12733.40    375.35 o 
   2  -4   1     4312.26     4259.03    151.66 o 
   3  -4   1     1479.15     1542.32     47.82 o 
   4  -4   1     2124.18     2137.41    102.45 o 
   5  -4   1      565.56      564.79     33.64 o 
   6  -4   1     3672.51     3923.90    106.79 o 
   7  -4   1      421.56      471.83     37.74 o 
   8  -4   1       10.25        8.60     18.23 o 
   9  -4   1        0.59        2.39     14.86 o 
  10  -4   1      130.31      139.46     42.73 o 
 -10  -3   1      141.23      147.13     47.52 o 
  -9  -3   1      340.37      286.09     56.38 o 
  -8  -3   1       75.16       88.16     34.96 o 
  -7  -3   1      916.45      897.93     71.72 o 
  -6  -3   1      480.15      417.46     65.40 o 
  -5  -3   1     3612.56     3706.99    171.99 o 
  -4  -3   1     2758.79     2607.24     64.31 o 
  -3  -3   1     8916.96     8796.82    107.46 o 
  -2  -3   1     1656.77     1699.23     54.89 o 
  -1  -3   1    13021.81    13867.58    233.56 o 
   0  -3   1     8901.58     9687.46    307.96 o 
   1  -3   1     8236.90     8263.23    365.78 o 
   2  -3   1      677.39      684.50     23.47 o 
   3  -3   1     7196.95     7355.95    167.40 o 
   4  -3   1    10575.25    10691.02    239.77 o 
   5  -3   1      497.51      502.59     31.79 o 
   6  -3   1     2553.50     2683.78     74.87 o 
   7  -3   1       19.80       28.47     16.27 o 
   8  -3   1      101.47      143.75     26.45 o 
   9  -3   1       28.94       38.66     18.23 o 
  10  -3   1        4.16       27.89     26.50 o 
 -10  -2   1      156.69      224.13     52.70 o 
  -9  -2   1      207.40      226.03     51.00 o 
  -8  -2   1      231.47      166.46     42.04 o 
  -7  -2   1      261.60      324.35     48.71 o 
  -6  -2   1      864.97      734.36     58.97 o 
  -5  -2   1     2490.14     2539.21    143.42 o 
  -4  -2   1     4718.88     5036.27    187.78 o 
  -3  -2   1     8860.52     8917.55    104.25 o 
  -2  -2   1     4432.55     4501.81     62.32 o 
  -1  -2   1    17079.57    17874.02    561.08 o 
   0  -2   1       50.92       48.21      5.05 o 
   1  -2   1    11352.79    11302.76    506.64 o 
   2  -2   1     5937.08     6067.19    171.24 o 
   3  -2   1     6782.25     6652.76    105.44 o 
   4  -2   1     2450.61     2671.06     84.57 o 
   5  -2   1     1483.86     1425.79     52.10 o 
   6  -2   1        9.44       10.44     12.28 o 
   7  -2   1     2387.74     2407.39    218.16 o 
   8  -2   1       48.14       60.34     19.94 o 
   9  -2   1       47.12       32.97     26.60 o 
  10  -2   1       26.40       58.77     29.19 o 
 -11  -1   1        6.47       14.84     32.97 o 
 -10  -1   1      265.05      207.70     52.40 o 
  -9  -1   1      316.46      259.50     52.00 o 
  -8  -1   1     1704.58     1616.35     99.42 o 
  -7  -1   1        0.25       16.54     16.54 o 
  -6  -1   1      750.57      816.66     66.14 o 
  -5  -1   1      718.18      798.27     32.52 o 
  -4  -1   1     4883.09     5184.62    383.47 o 
  -3  -1   1     5437.91     6079.10    409.52 o 
  -2  -1   1      510.18      513.57     20.00 o 
  -1  -1   1     4807.64     4702.85     48.35 o 
   0  -1   1    34498.37    33219.07    281.51 o 
   1  -1   1     1526.28     1349.28     33.27 o 
   2  -1   1      210.12      189.77     18.33 o 
   3  -1   1     1456.73     1502.69     56.08 o 
   4  -1   1     8087.13     7827.42    149.22 o 
   5  -1   1      131.09      121.80     17.57 o 
   6  -1   1      614.61      558.05     34.29 o 
   7  -1   1      295.09      290.58     28.79 o 
   8  -1   1        3.12        0.00     11.79 o 
   9  -1   1        8.03       35.06     25.90 o 
  10  -1   1       16.79       13.45     23.71 o 
 -11   0   1      338.80      357.62     70.13 o 
 -10   0   1        2.65       14.54     23.21 o 
  -9   0   1      249.49      298.54     55.09 o 
  -8   0   1        1.35        0.00     17.03 o 
  -7   0   1      418.77      467.25     32.79 o 
  -6   0   1       40.97       54.03     14.30 o 
  -5   0   1     1028.41     1065.57     39.80 o 
  -4   0   1      341.55      358.27     25.95 o 
  -3   0   1      596.00      605.94     22.28 o 
  -2   0   1     2970.71     3344.88    151.07 o 
  -1   0   1     6859.28     7310.61     82.38 o 
   1   0   1     4978.12     5038.80     70.93 o 
   2   0   1     9490.01     9084.45    123.12 o 
   3   0   1       65.45       42.04     14.15 o 
   4   0   1        0.43       12.75     12.75 o 
   5   0   1      414.60      386.50     41.24 o 
   6   0   1       82.08       75.06     16.16 o 
   7   0   1      465.88      450.96     33.13 o 
   8   0   1       83.70       67.34     31.38 o 
   9   0   1      122.78      159.98     44.53 o 
  10   0   1      721.92      726.09     76.50 o 
 -11   1   1        0.10       12.05     31.48 o 
 -10   1   1      488.59      531.44     72.32 o 
  -9   1   1      185.90      212.78     47.52 o 
  -8   1   1     2205.97     2293.82    116.35 o 
  -7   1   1        1.04        0.00     10.74 o 
  -6   1   1      296.35      300.08     26.13 o 
  -5   1   1      673.24      663.92     31.93 o 
  -4   1   1      819.56      806.50     84.57 o 
  -3   1   1       50.32       92.11     11.48 o 
  -2   1   1     7658.21     8277.55    181.25 o 
  -1   1   1     4756.39     5211.25     57.73 o 
   1   1   1     3449.55     3581.86     78.72 o 
   2   1   1    14638.15    14303.34    116.32 o 
   3   1   1       51.93       76.70     16.93 o 
   4   1   1      871.90      819.53     50.31 o 
   5   1   1     1126.95     1175.55     67.44 o 
   6   1   1      334.96      343.87     46.82 o 
   7   1   1      511.30      514.97     34.06 o 
   8   1   1       69.37       68.63     31.28 o 
   9   1   1       43.29       71.22     33.97 o 
  10   1   1       93.82      132.39     40.94 o 
 -11   2   1       77.54       91.65     41.94 o 
 -10   2   1      211.36      253.02     53.79 o 
  -9   2   1      158.17      210.39     48.11 o 
  -8   2   1       13.80       14.09     14.00 o 
  -7   2   1       14.12       21.80     15.18 o 
  -6   2   1     2306.13     2132.27    191.51 o 
  -5   2   1     1228.96     1281.49     56.53 o 
  -4   2   1      542.30      544.04     27.04 o 
  -3   2   1     2664.67     2799.31     52.03 o 
  -2   2   1       66.84       63.13      8.85 o 
  -1   2   1      208.44      268.28     14.99 o 
   0   2   1      629.22      606.15     25.70 o 
   1   2   1      495.83      471.44     15.02 o 
   2   2   1      979.44      857.93     20.66 o 
   3   2   1      134.41      168.77     16.90 o 
   4   2   1     2657.73     2522.49     62.47 o 
   5   2   1       98.17       97.42     27.29 o 
   6   2   1     2257.32     2081.65     99.22 o 
   7   2   1      364.58      332.02     50.50 o 
   8   2   1      441.97      422.66     59.57 o 
   9   2   1      290.84      261.39     53.29 o 
  10   2   1      273.80      371.76     65.25 o 
 -10   3   1      166.36      224.13     52.00 o 
  -9   3   1      398.66      419.38     60.76 o 
  -8   3   1      203.04      184.74     27.46 o 
  -7   3   1      724.68      752.06     44.02 o 
  -6   3   1     1097.28     1047.17     49.01 o 
  -5   3   1     8104.32     8457.96    354.58 o 
  -4   3   1     5192.20     5445.21    181.50 o 
  -3   3   1       77.64       97.75     12.58 o 
  -2   3   1     1826.21     1919.24     36.67 o 
  -1   3   1    13606.55    14158.12    169.64 o 
   0   3   1      467.98      614.42     30.98 o 
   1   3   1     5596.77     5750.50     96.39 o 
   2   3   1     1997.82     2030.76     33.57 o 
   3   3   1        3.70        8.52      8.75 o 
   4   3   1     7741.82     7565.39    112.46 o 
   5   3   1      433.14      453.96     32.17 o 
   6   3   1       26.15       33.07     21.22 o 
   7   3   1      380.51      384.71     53.39 o 
   8   3   1      276.31      357.42     56.78 o 
   9   3   1       55.64       73.32     33.37 o 
  10   3   1       10.97       24.51     27.29 o 
 -10   4   1      197.75      220.25     51.70 o 
  -9   4   1       58.00       57.88     21.08 o 
  -8   4   1      226.34      266.94     32.07 o 
  -7   4   1       17.67       16.43     15.09 o 
  -6   4   1     1195.88     1142.73     49.53 o 
  -5   4   1      841.21      731.98     36.66 o 
  -4   4   1      177.61      151.16     17.80 o 
  -3   4   1     2102.07     2191.34     59.07 o 
  -2   4   1     3990.08     4005.17     53.07 o 
  -1   4   1      398.81      437.41     32.97 o 
   0   4   1      781.43      858.28     41.14 o 
   1   4   1      703.78      821.00     21.10 o 
   2   4   1     1052.86     1081.46     76.21 o 
   3   4   1     2372.56     2345.01     48.62 o 
   4   4   1      201.92      198.56     22.74 o 
   5   4   1     4276.80     4151.49     92.98 o 
   6   4   1      432.08      389.38     63.90 o 
   7   4   1      169.97      167.05     41.44 o 
   8   4   1       12.67       16.44     26.10 o 
   9   4   1      120.38      163.47     45.13 o 
  10   4   1       14.38       44.53     31.78 o 
  -9   5   1      230.19      236.35     35.11 o 
  -8   5   1      536.58      550.94     41.67 o 
  -7   5   1       17.31        2.11     13.21 o 
  -6   5   1     1610.04     1570.84     58.33 o 
  -5   5   1      426.78      394.17     28.70 o 
  -4   5   1     5954.88     6058.38     92.24 o 
  -3   5   1       36.14       64.68     11.53 o 
  -2   5   1       78.75       93.37     14.54 o 
  -1   5   1      149.60      147.23     24.01 o 
   0   5   1      776.08      658.25     40.34 o 
   1   5   1       48.74       64.19      8.46 o 
   2   5   1     4865.79     5028.25     61.31 o 
   3   5   1     1699.44     1704.01     38.06 o 
   4   5   1     3402.99     3409.80     56.90 o 
   5   5   1      406.44      370.41     31.22 o 
   6   5   1      275.64      260.32     31.48 o 
   7   5   1       42.08       32.03     17.40 o 
   8   5   1      304.61      333.71     57.38 o 
   9   5   1       45.84       57.78     32.08 o 
  10   5   1       17.97       50.50     34.67 o 
 -10   6   1       43.25       57.28     34.17 o 
  -9   6   1       40.86       41.44     31.28 o 
  -8   6   1      193.06      190.86     46.52 o 
  -7   6   1      265.09      327.93     51.60 o 
  -6   6   1       15.94       18.12     14.00 o 
  -5   6   1      343.15      358.88     28.97 o 
  -4   6   1      470.80      420.71     26.35 o 
  -3   6   1     1897.29     1897.44     42.66 o 
  -2   6   1       54.38       43.63     20.92 o 
  -1   6   1     8298.79     8568.85    164.07 o 
   0   6   1       61.07       46.52     18.53 o 
   1   6   1     5124.49     5317.33     61.54 o 
   2   6   1     1216.26     1169.46     31.44 o 
   3   6   1       41.83       59.87     11.00 o 
   4   6   1      630.25      582.00     36.59 o 
   5   6   1      881.46      812.42     44.51 o 
   6   6   1      224.87      244.40     31.13 o 
   7   6   1      374.79      417.30     42.28 o 
   8   6   1       73.82       83.72     25.64 o 
   9   6   1        1.48       10.06     27.10 o 
  10   6   1       24.33       43.73     33.77 o 
  -9   7   1       41.70       69.13     34.96 o 
  -8   7   1      491.88      597.69     68.53 o 
  -7   7   1       36.20       52.60     31.68 o 
  -6   7   1        6.68       17.73     20.72 o 
  -5   7   1      106.24       62.06     25.40 o 
  -4   7   1     1690.80     1651.21     89.35 o 
  -3   7   1     1349.50     1359.24     77.20 o 
  -2   7   1       50.32       49.41     23.71 o 
  -1   7   1     2107.41     2111.63     86.17 o 
   0   7   1       24.93       29.78     18.23 o 
   1   7   1      571.98      550.85     21.28 o 
   2   7   1       61.46       73.18     11.56 o 
   3   7   1     3617.04     3648.54     61.54 o 
   4   7   1     1285.99     1294.02     52.85 o 
   5   7   1      456.70      487.12     43.08 o 
   6   7   1      182.76      167.29     29.02 o 
   7   7   1      177.30      213.56     34.23 o 
   8   7   1       35.28       35.42     20.42 o 
   9   7   1       93.39      138.94     32.08 o 
  -9   8   1       55.76       51.80     35.16 o 
  -8   8   1       37.80       25.40     29.59 o 
  -7   8   1      584.09      606.95     68.93 o 
  -6   8   1      168.88      141.45     40.54 o 
  -5   8   1       81.43       96.63     33.37 o 
  -4   8   1       43.09       41.64     22.91 o 
  -3   8   1      959.00      911.27     69.63 o 
  -2   8   1     1924.37     1960.81     93.94 o 
  -1   8   1       25.17       25.00     21.92 o 
   0   8   1      603.09      586.43     49.81 o 
   1   8   1     1299.91     1252.23     49.01 o 
   2   8   1     5507.00     5547.78     86.04 o 
   3   8   1        2.85       12.43      9.91 o 
   4   8   1        0.15        0.00     11.13 o 
   5   8   1       44.04       30.12     16.44 o 
   6   8   1      569.62      641.58     45.58 o 
   7   8   1      122.09      126.01     29.55 o 
   8   8   1        3.38        5.88     17.61 o 
   9   8   1       74.54       79.99     27.21 o 
  -9   9   1      323.10      349.45     68.83 o 
  -8   9   1      185.83      239.47     57.28 o 
  -7   9   1      353.92      428.14     66.34 o 
  -6   9   1       19.40        0.00     22.41 o 
  -5   9   1      408.18      353.73     55.98 o 
  -4   9   1        1.30        0.00     15.64 o 
  -3   9   1        8.31        2.39     15.84 o 
  -2   9   1      272.50      255.61     43.13 o 
  -1   9   1      866.03      797.71     63.55 o 
   0   9   1       78.71       86.47     19.92 o 
   1   9   1      410.53      387.66     31.73 o 
   2   9   1        6.99        7.91     13.16 o 
   3   9   1      779.32      717.62     63.85 o 
   4   9   1      475.57      431.53     57.18 o 
   5   9   1      135.57      151.94     26.85 o 
   6   9   1       23.98       35.84     19.47 o 
   7   9   1      127.58      144.86     41.04 o 
   8   9   1      189.92      243.53     39.62 o 
  -8  10   1        2.81        7.57     27.39 o 
  -7  10   1      197.89      192.26     52.70 o 
  -6  10   1      763.69      807.18     80.19 o 
  -5  10   1        4.20        8.27     19.42 o 
  -4  10   1       37.15       35.26     26.50 o 
  -3  10   1      842.04      781.18     70.03 o 
  -2  10   1      323.36      396.07     53.29 o 
  -1  10   1      404.09      314.68     46.32 o 
   0  10   1      386.89      392.44     36.51 o 
   1  10   1      136.40      147.86     24.93 o 
   2  10   1     1232.68     1220.00     55.69 o 
   3  10   1     2023.71     1915.39    107.19 o 
   4  10   1       36.78       49.91     28.79 o 
   5  10   1      158.36      233.30     51.80 o 
   6  10   1       12.48        2.59     24.41 o 
   7  10   1       32.18       66.14     33.57 o 
   8  10   1        2.14        0.00     27.00 o 
  -7  11   1        0.77        4.18     24.21 o 
  -6  11   1        0.40        9.96     23.51 o 
  -5  11   1      115.74       76.90     32.28 o 
  -4  11   1     1419.69     1506.47    103.40 o 
  -3  11   1      195.16      201.62     47.12 o 
  -2  11   1        0.72        0.00     17.83 o 
  -1  11   1     1396.95     1309.73     86.27 o 
   0  11   1      802.27      782.26     47.74 o 
   1  11   1      127.44      123.94     24.72 o 
   2  11   1      434.62      429.44     60.37 o 
   3  11   1      145.11      139.76     41.54 o 
   4  11   1      482.17      554.36     71.52 o 
   5  11   1       97.67       95.43     37.46 o 
   6  11   1       29.93       30.18     30.48 o 
   7  11   1       79.96       92.94     41.94 o 
  -6  12   1        1.42        1.20     30.98 o 
  -5  12   1       42.26       37.06     28.39 o 
  -4  12   1      105.94      109.48     39.35 o 
  -3  12   1      358.02      464.40     66.14 o 
  -2  12   1       62.57       64.35     32.87 o 
  -1  12   1      589.34      568.10     62.56 o 
   0  12   1       16.13       14.76     15.13 o 
   1  12   1     1639.54     1488.72     67.21 o 
   2  12   1       10.23        0.00     19.92 o 
   3  12   1       38.72       55.29     29.39 o 
   4  12   1       58.01       67.44     33.87 o 
   5  12   1       27.74       65.85     36.96 o 
   6  12   1      118.86      153.31     50.90 o 
  -5  13   1        1.95        0.00     29.09 o 
  -4  13   1      238.92      283.90     60.27 o 
  -3  13   1      247.85      229.21     53.59 o 
  -2  13   1       38.07       52.30     27.39 o 
  -1  13   1      112.93      154.19     30.60 o 
   0  13   1      124.30      128.85     28.70 o 
   1  13   1       29.03       25.10     27.79 o 
   2  13   1       12.01        0.00     23.01 o 
   3  13   1      262.04      290.58     58.97 o 
   4  13   1       86.08      132.89     44.83 o 
   5  13   1        0.44       31.98     28.19 o 
  -4  14   1       48.88       73.42     43.33 o 
  -3  14   1      214.47      270.25     60.86 o 
  -2  14   1      382.13      430.73     67.94 o 
  -1  14   1       14.81       19.45     17.14 o 
   0  14   1       48.02       62.89     22.40 o 
   1  14   1       64.52       57.38     36.26 o 
   2  14   1      144.60      190.26     52.20 o 
   3  14   1      115.79      146.03     48.61 o 
   4  14   1       49.13       74.71     39.85 o 
  -1  15   1       26.85       40.25     22.96 o 
   0  15   1        8.46       14.05     26.50 o 
   1  15   1       10.38       21.82     31.28 o 
  -1 -15   2      136.35      191.26     55.88 o 
   0 -15   2        0.37       29.19     30.98 o 
   1 -15   2       39.98       25.60     30.18 o 
  -4 -14   2        3.46        4.48     23.61 o 
  -3 -14   2      124.75      128.40     46.22 o 
  -2 -14   2      108.25      113.96     45.32 o 
  -1 -14   2       13.61       22.01     25.70 o 
   0 -14   2      412.13      383.72     66.54 o 
   1 -14   2      164.53      206.00     49.11 o 
   2 -14   2       44.21       68.73     33.07 o 
   3 -14   2       30.29       50.01     34.27 o 
   4 -14   2        4.42       14.15     32.28 o 
  -5 -13   2       64.22       57.18     33.57 o 
  -4 -13   2      101.73      144.64     44.73 o 
  -3 -13   2       26.74        0.70     21.92 o 
  -2 -13   2        3.40       26.60     27.29 o 
  -1 -13   2      407.15      410.11     64.95 o 
   0 -13   2      202.11      228.52     34.22 o 
   1 -13   2        3.19       17.73     25.60 o 
   2 -13   2      495.78      451.95     64.75 o 
   3 -13   2       19.79        0.00     23.01 o 
   4 -13   2       20.48        7.27     28.49 o 
   5 -13   2        3.59       23.71     32.87 o 
  -6 -12   2      189.71      148.23     53.89 o 
  -5 -12   2        1.82       21.32     25.90 o 
  -4 -12   2       14.79       10.36     22.11 o 
  -3 -12   2      819.92      726.19     75.91 o 
  -2 -12   2      156.33      135.38     43.33 o 
  -1 -12   2        1.85       20.12     20.52 o 
   0 -12   2      236.54      219.51     31.64 o 
   1 -12   2     1222.56     1323.38     90.35 o 
   2 -12   2      108.93       76.40     33.27 o 
   3 -12   2      443.88      397.26     61.66 o 
   4 -12   2      785.41      620.50     71.22 o 
   5 -12   2      542.22      569.10     77.20 o 
   6 -12   2      251.94      296.55     66.34 o 
  -7 -11   2        5.57        0.00     26.80 o 
  -6 -11   2      792.70      904.80     87.76 o 
  -5 -11   2      133.08      120.33     40.14 o 
  -4 -11   2       94.18      104.79     39.75 o 
  -3 -11   2       62.82       71.03     34.47 o 
  -2 -11   2       42.71       57.88     28.79 o 
  -1 -11   2      794.96      786.45     51.55 o 
   0 -11   2       11.40       11.95     19.33 o 
   1 -11   2      455.25      435.12     50.21 o 
   2 -11   2      212.99      213.57     43.53 o 
   3 -11   2      413.76      455.44     61.26 o 
   4 -11   2      649.38      680.67     72.02 o 
   5 -11   2      150.77      127.61     42.44 o 
   6 -11   2      199.05      227.82     55.58 o 
   7 -11   2       70.56      102.30     44.23 o 
  -8 -10   2      114.94      144.37     36.64 o 
  -7 -10   2      417.86      411.35     47.02 o 
  -6 -10   2        9.06       23.21     23.31 o 
  -5 -10   2        8.62       12.25     22.31 o 
  -4 -10   2     1249.56     1232.93     90.45 o 
  -3 -10   2       11.05       31.88     22.11 o 
  -2 -10   2        7.70       42.73     25.50 o 
  -1 -10   2      197.60      185.91     26.18 o 
   0 -10   2      574.00      589.92     55.58 o 
   1 -10   2      140.01      140.06     36.06 o 
   2 -10   2       56.16       74.61     28.09 o 
   3 -10   2       26.76       37.65     24.60 o 
   4 -10   2     2636.59     2555.41    127.51 o 
   5 -10   2       38.86       36.56     25.30 o 
   6 -10   2     1225.06     1269.69     98.42 o 
   7 -10   2        1.42       12.75     24.80 o 
   8 -10   2      163.68      211.68     58.17 o 
  -8  -9   2        4.06       30.05     21.80 o 
  -7  -9   2      218.23      195.88     35.71 o 
  -6  -9   2      312.63      353.86     40.12 o 
  -5  -9   2      248.32      301.34     37.36 o 
  -4  -9   2      285.31      294.57     32.39 o 
  -3  -9   2     3471.52     3208.65     82.18 o 
  -2  -9   2      144.13      156.77     23.30 o 
  -1  -9   2      579.42      544.69     64.25 o 
   0  -9   2        0.87        3.49     18.33 o 
   1  -9   2      125.21      134.78     33.97 o 
   2  -9   2      563.79      528.55     55.19 o 
   3  -9   2     2366.44     2129.36    105.59 o 
   4  -9   2        4.88       18.83     19.92 o 
   5  -9   2      225.62      183.89     43.73 o 
   6  -9   2       64.19       62.56     31.98 o 
   7  -9   2      210.94      236.98     54.49 o 
   8  -9   2       59.66       81.98     37.36 o 
  -9  -8   2       12.77        8.88     22.51 o 
  -8  -8   2      340.00      391.69     46.22 o 
  -7  -8   2        0.54       12.61     16.57 o 
  -6  -8   2      237.53      223.05     32.84 o 
  -5  -8   2      654.45      645.27     43.37 o 
  -4  -8   2      234.81      291.42     30.45 o 
  -3  -8   2      755.12      652.69     41.94 o 
  -2  -8   2      333.53      321.96     20.97 o 
  -1  -8   2     1850.36     1838.23     58.22 o 
   0  -8   2     2790.55     2775.56     97.72 o 
   1  -8   2      717.86      718.92     55.58 o 
   2  -8   2      139.35      163.77     34.57 o 
   3  -8   2        7.03       12.15     19.62 o 
   4  -8   2     1065.17     1029.02     74.81 o 
   5  -8   2     1204.17     1197.47     85.47 o 
   6  -8   2      159.51      188.67     45.42 o 
   7  -8   2      171.74      159.88     44.83 o 
   8  -8   2        1.80        8.07     26.00 o 
   9  -8   2      283.64      327.83     65.55 o 
  -9  -7   2      274.78      308.71     44.54 o 
  -8  -7   2        4.15       16.15     18.75 o 
  -7  -7   2      461.53      440.55     43.84 o 
  -6  -7   2      727.18      688.79     45.98 o 
  -5  -7   2        9.64        4.57     11.72 o 
  -4  -7   2      114.75      114.72     22.19 o 
  -3  -7   2      614.74      600.61     34.60 o 
  -2  -7   2    12022.01    12447.22    191.57 o 
  -1  -7   2     9494.84    10037.76    251.06 o 
   0  -7   2      533.38      557.79     23.98 o 
   1  -7   2     4320.50     4516.50    138.41 o 
   2  -7   2     8084.82     8014.08    329.87 o 
   3  -7   2      251.12      252.30     51.55 o 
   4  -7   2      232.10      192.55     38.35 o 
   5  -7   2      280.34      294.36     47.72 o 
   7  -7   2        8.98       18.43     24.51 o 
   8  -7   2      143.98      160.68     47.52 o 
   9  -7   2        4.32       27.29     32.47 o 
 -10  -6   2       41.04       38.85     34.17 o 
  -9  -6   2      160.25      197.74     36.93 o 
  -8  -6   2      517.57      535.18     69.38 o 
  -7  -6   2       56.79       66.67     21.59 o 
  -6  -6   2      144.46      148.84     26.45 o 
  -5  -6   2      291.91      246.59     28.97 o 
  -4  -6   2       20.13       15.67     13.13 o 
  -3  -6   2     3509.88     3618.12     83.64 o 
  -2  -6   2     5584.61     5697.24    149.49 o 
  -1  -6   2      835.29      753.34     36.92 o 
   0  -6   2      292.65      321.37     18.00 o 
   1  -6   2     4174.87     3990.59    207.50 o 
   2  -6   2     3075.69     3054.25     62.16 o 
   3  -6   2     1182.17     1248.99     74.56 o 
   4  -6   2        2.68        1.24      9.14 o 
   5  -6   2      143.78      155.96     22.42 o 
   6  -6   2        8.18        8.97     14.01 o 
   7  -6   2       49.43       69.69     21.83 o 
   8  -6   2      102.64      112.76     41.84 o 
   9  -6   2      340.36      333.41     60.37 o 
  10  -6   2       80.70      102.10     43.83 o 
 -10  -5   2      136.94      190.46     53.69 o 
  -9  -5   2      140.87      171.74     47.91 o 
  -8  -5   2      117.36      120.08     28.74 o 
  -7  -5   2       78.30       97.01     24.28 o 
  -6  -5   2     3173.51     3175.31    128.40 o 
  -5  -5   2        9.10       14.72     13.87 o 
  -4  -5   2       53.43       56.18     15.67 o 
  -3  -5   2      492.21      481.40     17.08 o 
  -2  -5   2    16978.31    18326.44    460.96 o 
  -1  -5   2     3094.95     3216.04     70.08 o 
   0  -5   2       31.58       26.75      7.47 o 
   1  -5   2     2438.20     2345.15     70.13 o 
   2  -5   2     5732.77     5840.74    279.57 o 
   3  -5   2     1733.31     1780.13    151.76 o 
   4  -5   2      454.44      508.21     29.89 o 
   5  -5   2       52.52       70.90     17.61 o 
   6  -5   2      935.25      932.19     64.25 o 
   7  -5   2      336.93      351.46     35.78 o 
   8  -5   2        0.11        0.00     13.80 o 
   9  -5   2       15.82       38.92     20.81 o 
  10  -5   2      119.90      149.84     32.35 o 
 -10  -4   2        3.79       11.36     27.19 o 
  -9  -4   2      122.73      149.32     45.72 o 
  -8  -4   2        1.02        0.00     18.83 o 
  -7  -4   2      935.23      923.49     52.56 o 
  -6  -4   2      417.22      380.77     35.88 o 
  -5  -4   2     3005.55     3115.32    150.72 o 
  -4  -4   2     4390.66     4431.18     87.37 o 
  -3  -4   2     4153.32     4130.96     76.28 o 
  -2  -4   2     2664.92     2887.94    107.30 o 
  -1  -4   2     8829.63     9079.33    301.68 o 
   0  -4   2    10157.46    11848.76    352.73 o 
   1  -4   2     4167.28     4132.63     57.41 o 
   2  -4   2      174.31      216.74     16.28 o 
   3  -4   2        0.09        6.19      7.11 o 
   4  -4   2     5041.43     5042.21     88.50 o 
   5  -4   2      629.94      616.80     35.33 o 
   6  -4   2      911.94      966.27     48.45 o 
   7  -4   2      167.99      177.90     27.48 o 
   8  -4   2      357.41      410.23     40.74 o 
   9  -4   2        6.41        6.65     16.93 o 
  10  -4   2        0.24       11.75     27.79 o 
 -10  -3   2       52.31       65.94     32.18 o 
  -9  -3   2       79.31      135.58     44.43 o 
  -8  -3   2       85.44       57.98     31.48 o 
  -7  -3   2      657.82      684.45     65.45 o 
  -6  -3   2     3146.28     3063.96     84.79 o 
  -5  -3   2     3952.72     3723.32    104.45 o 
  -4  -3   2       99.33      139.03     19.41 o 
  -3  -3   2     3043.98     2956.58     61.42 o 
  -2  -3   2      774.92      789.87     28.92 o 
  -1  -3   2     5489.08     5700.91     81.07 o 
   0  -3   2      215.84      186.88     15.74 o 
   1  -3   2     3945.61     3964.86     70.33 o 
   2  -3   2      538.59      600.97     31.68 o 
   3  -3   2     2873.75     2652.34     75.01 o 
   4  -3   2     1628.03     1644.38     55.34 o 
   5  -3   2      589.73      565.79     33.60 o 
   6  -3   2     1609.82     1630.57     60.04 o 
   7  -3   2     1122.24     1147.16     77.90 o 
   8  -3   2        7.21       12.67     14.74 o 
   9  -3   2      229.35      244.77     36.31 o 
  10  -3   2        5.44        0.00     22.91 o 
 -10  -2   2       27.02       54.49     30.58 o 
  -9  -2   2       93.54       52.60     29.98 o 
  -8  -2   2      344.05      398.26     57.78 o 
  -7  -2   2      130.38      139.86     36.46 o 
  -6  -2   2      178.36      181.30     36.46 o 
  -5  -2   2       35.60       30.06      7.74 o 
  -4  -2   2    12882.32    13053.74    567.30 o 
  -3  -2   2     1119.65     1132.58     36.77 o 
  -2  -2   2     4906.82     5251.45    127.76 o 
  -1  -2   2      503.66      543.46     19.22 o 
   0  -2   2     3176.05     3058.86     57.48 o 
   1  -2   2      227.73      242.56     18.63 o 
   2  -2   2     8334.66     8500.01    122.82 o 
   3  -2   2      686.21      665.72     38.65 o 
   4  -2   2     9794.92     9651.76    169.54 o 
   5  -2   2     2033.21     1864.69     82.38 o 
   6  -2   2     1040.30     1051.16     48.15 o 
   7  -2   2      199.24      217.78     38.20 o 
   8  -2   2       84.79       61.53     19.73 o 
   9  -2   2       38.47       36.80     19.32 o 
  10  -2   2        9.11        0.00     21.02 o 
 -11  -1   2      356.55      381.92     72.02 o 
 -10  -1   2       40.81       50.70     30.98 o 
  -9  -1   2      107.20      154.70     43.23 o 
  -8  -1   2      113.89      108.68     36.66 o 
  -7  -1   2     1933.49     1958.92    101.41 o 
  -6  -1   2        2.70        0.00      8.61 o 
  -5  -1   2      904.20      888.57     65.50 o 
  -4  -1   2      636.99      700.65     26.21 o 
  -3  -1   2      263.96      231.18     11.20 o 
  -2  -1   2       41.52       40.30      8.37 o 
  -1  -1   2      840.06      845.00     24.06 o 
   0  -1   2       61.45       70.63      9.66 o 
   1  -1   2       75.47       53.29     10.36 o 
   2  -1   2      566.55      465.30     29.19 o 
   3  -1   2       16.30       20.52     11.95 o 
   4  -1   2       91.13      111.27     23.21 o 
   5  -1   2      232.66      198.43     32.57 o 
   6  -1   2     1755.36     1755.81     88.76 o 
   7  -1   2      272.89      240.43     28.21 o 
   8  -1   2       72.93       93.91     22.83 o 
   9  -1   2       21.05       37.36     27.10 o 
  10  -1   2      151.17      153.90     45.72 o 
 -11   0   2       54.01       95.43     45.23 o 
 -10   0   2       66.91       98.62     38.15 o 
  -9   0   2      119.23      183.29     46.92 o 
  -8   0   2     1028.47      999.83     78.30 o 
  -7   0   2      252.18      297.75     45.23 o 
  -6   0   2       64.69       73.97     15.40 o 
  -5   0   2      201.39      199.06     18.37 o 
  -4   0   2     2758.49     2785.57    153.26 o 
  -3   0   2     1351.28     1420.36     73.12 o 
  -2   0   2      293.20      311.00     14.52 o 
  -1   0   2     9351.85     9617.21    118.22 o 
   0   0   2      944.33     1012.58     21.41 o 
   1   0   2    11248.68    10407.33    123.42 o 
   2   0   2     4681.35     4626.40     90.95 o 
   3   0   2    11002.74    10768.04    164.66 o 
   4   0   2      796.75      738.44     48.71 o 
   5   0   2     1981.26     1870.26     83.88 o 
   6   0   2      721.46      730.37     59.87 o 
   7   0   2       13.48       14.24     17.63 o 
   8   0   2      310.20      337.89     54.09 o 
   9   0   2      200.48      327.13     58.67 o 
  10   0   2       98.75      101.31     37.26 o 
 -11   1   2      150.38      205.01     57.28 o 
 -10   1   2      397.19      466.30     69.13 o 
  -9   1   2       16.45       11.85     21.32 o 
  -8   1   2        2.99        5.28     20.82 o 
  -7   1   2       37.79       38.54     20.77 o 
  -6   1   2     1115.59     1114.05     44.68 o 
  -5   1   2      500.86      550.30     29.13 o 
  -4   1   2       40.22       44.45     10.82 o 
  -3   1   2     1115.38     1167.45     32.83 o 
  -2   1   2    10650.75    10961.84    337.10 o 
  -1   1   2      372.84      434.61     15.49 o 
   0   1   2       11.40        9.46      4.01 o 
   1   1   2     1112.81     1111.01     31.20 o 
   2   1   2    13189.90    12616.69    384.76 o 
   3   1   2        1.63       14.24     10.66 o 
   4   1   2       44.63       43.73     17.23 o 
   5   1   2      180.44      206.20     34.07 o 
   6   1   2     2185.19     2023.57     97.42 o 
   7   1   2      147.40      154.50     38.65 o 
   8   1   2      129.41       80.89     33.47 o 
   9   1   2      317.19      348.45     59.37 o 
  10   1   2       52.32       40.64     27.59 o 
 -11   2   2       74.88       82.98     41.64 o 
 -10   2   2      333.62      402.04     64.65 o 
  -9   2   2      730.31      802.40     74.81 o 
  -8   2   2      554.40      509.10     38.65 o 
  -7   2   2     1166.87     1174.58     85.62 o 
  -6   2   2       36.82       56.23     16.00 o 
  -5   2   2     3336.39     3371.32     72.28 o 
  -4   2   2      534.60      551.34     27.29 o 
  -3   2   2     1652.68     1706.98     75.11 o 
  -2   2   2     8870.56     9674.22    169.64 o 
  -1   2   2     2347.95     2414.69     37.55 o 
   0   2   2    33064.28    33374.25    810.04 o 
   1   2   2     2003.46     1978.52     54.31 o 
   2   2   2       36.02       21.63      6.21 o 
   3   2   2      132.63      127.85     22.61 o 
   4   2   2     2929.94     2907.70     68.18 o 
   5   2   2     2339.11     2198.00     93.24 o 
   6   2   2      104.11       87.56     29.19 o 
   7   2   2      197.72      194.85     42.44 o 
   8   2   2      789.07      910.08     78.70 o 
   9   2   2        0.44        0.00     19.72 o 
  10   2   2       39.03       35.26     30.18 o 
 -10   3   2       93.70      147.43     43.83 o 
  -9   3   2       10.74        0.00     20.42 o 
  -8   3   2      143.67      129.30     24.40 o 
  -7   3   2      466.22      477.69     36.54 o 
  -6   3   2     2801.46     2731.41     73.40 o 
  -5   3   2     1283.77     1236.88     45.84 o 
  -4   3   2     1223.69     1237.34     41.06 o 
  -3   3   2     4255.33     4321.69     84.47 o 
  -2   3   2      166.48      131.24     12.33 o 
  -1   3   2      162.08      221.88     12.69 o 
   0   3   2      353.10      380.33     21.22 o 
   1   3   2      266.77      256.47     20.74 o 
   2   3   2     2872.68     2864.28     57.09 o 
   3   3   2     5118.71     5053.94     72.88 o 
   4   3   2      244.91      257.48     24.28 o 
   5   3   2     1117.31     1061.20     47.40 o 
   6   3   2      364.96      296.15     46.02 o 
   7   3   2       47.34       48.61     26.80 o 
   8   3   2        8.64        8.17     23.51 o 
   9   3   2      302.25      310.50     58.97 o 
  10   3   2        0.68       27.79     29.98 o 
 -10   4   2      185.30      228.12     52.20 o 
  -9   4   2      554.77      585.34     65.05 o 
  -8   4   2       58.35      111.27     23.95 o 
  -7   4   2      178.02      180.79     27.15 o 
  -6   4   2     1193.65     1184.73     50.66 o 
  -5   4   2      310.02      299.15     26.28 o 
  -4   4   2     7550.85     7829.51    105.55 o 
  -3   4   2       85.65       75.14     12.20 o 
  -2   4   2      896.63      915.20     26.86 o 
  -1   4   2     2444.99     2589.70     38.93 o 
   0   4   2     5774.19     5312.82    280.02 o 
   1   4   2     1242.49     1309.12     27.99 o 
   2   4   2      222.64      240.13     14.51 o 
   3   4   2      224.63      235.41     16.28 o 
   4   4   2     1910.84     1819.15     42.64 o 
   5   4   2     1650.33     1573.52     65.30 o 
   6   4   2      174.22      142.43     25.69 o 
   7   4   2       59.15       50.90     28.99 o 
   8   4   2      653.90      667.42     69.83 o 
   9   4   2       40.77      103.10     38.55 o 
  10   4   2        8.81       52.20     32.28 o 
  -9   5   2       12.49       13.61     17.15 o 
  -8   5   2       68.05       82.33     21.94 o 
  -7   5   2      160.53      189.44     27.81 o 
  -6   5   2      245.16      277.00     29.33 o 
  -5   5   2      829.63      810.98     38.71 o 
  -4   5   2        2.76        7.06      9.50 o 
  -3   5   2     1041.36      973.35     32.78 o 
  -2   5   2     1055.16     1060.08     28.06 o 
  -1   5   2     6184.91     6194.43    131.89 o 
   0   5   2      185.92      184.86     12.37 o 
   1   5   2     5309.81     5366.99     85.31 o 
   2   5   2      477.19      455.13     20.05 o 
   3   5   2      496.73      497.60     22.81 o 
   4   5   2     2115.56     2151.75     47.90 o 
   5   5   2       34.10       52.05     17.73 o 
   6   5   2     1385.85     1279.54     59.41 o 
   7   5   2       68.74       41.03     20.41 o 
   8   5   2       12.65       14.54     25.00 o 
   9   5   2       18.71       35.26     28.79 o 
  10   5   2       80.07      165.56     48.81 o 
  -9   6   2        8.99       12.55     26.70 o 
  -8   6   2       32.98       85.87     33.67 o 
  -7   6   2      118.62      111.97     35.46 o 
  -6   6   2      514.85      539.31     55.98 o 
  -5   6   2      231.89      278.37     26.25 o 
  -4   6   2     2379.18     2377.92     57.64 o 
  -3   6   2     6988.01     6954.84     89.45 o 
  -2   6   2     3471.15     3694.11    114.06 o 
  -1   6   2     3007.85     3042.03     99.32 o 
   0   6   2     1226.36     1210.04     58.42 o 
   1   6   2     1057.13     1020.96     28.03 o 
   2   6   2     2227.81     2300.12     45.22 o 
   3   6   2     6008.29     6116.03     79.38 o 
   4   6   2      124.12      133.98     16.55 o 
   5   6   2      782.08      762.00     44.21 o 
   6   6   2       27.19       19.10     15.30 o 
   7   6   2      176.51      200.87     33.35 o 
   8   6   2        1.23        5.25     16.72 o 
   9   6   2      169.01      235.29     54.19 o 
  -9   7   2       15.06       33.77     31.58 o 
  -8   7   2      162.00      152.91     45.23 o 
  -7   7   2      437.98      485.42     63.55 o 
  -6   7   2      148.56      153.31     39.45 o 
  -5   7   2       66.56       73.71     28.09 o 
  -4   7   2        9.10        1.69     17.03 o 
  -3   7   2     2065.42     2004.05     94.14 o 
  -2   7   2     3055.49     2835.13    107.19 o 
  -1   7   2      371.53      366.48     41.14 o 
   0   7   2       19.16       18.33      6.08 o 
   1   7   2     1404.94     1428.49     34.54 o 
   2   7   2     1057.17     1032.51     32.59 o 
   3   7   2      367.72      373.78     22.57 o 
   4   7   2      424.85      422.47     25.37 o 
   5   7   2      141.81      151.33     26.11 o 
   6   7   2      621.59      680.84     46.68 o 
   7   7   2       35.94       36.11     19.72 o 
   8   7   2        4.21        4.10     14.65 o 
   9   7   2       21.28       50.80     34.07 o 
  -9   8   2      151.92      209.29     53.89 o 
  -8   8   2       46.09       59.27     33.17 o 
  -7   8   2      502.90      527.76     69.33 o 
  -6   8   2       38.24       50.70     28.49 o 
  -5   8   2     1712.24     1653.90     99.02 o 
  -4   8   2      133.09      133.88     35.86 o 
  -3   8   2      453.74      389.59     47.12 o 
  -2   8   2      435.33      468.39     49.51 o 
  -1   8   2       75.80       85.97     28.49 o 
   0   8   2     2840.19     2788.23     78.65 o 
   1   8   2      101.88      112.77     20.31 o 
   2   8   2       17.70       23.17     10.00 o 
   3   8   2     1275.69     1270.09     40.09 o 
   4   8   2      588.94      610.16     38.61 o 
   5   8   2      647.96      630.30     42.56 o 
   6   8   2       27.93       28.07     24.11 o 
   7   8   2      399.55      428.55     45.39 o 
   8   8   2      444.76      543.87     50.60 o 
   9   8   2       12.19       39.95     24.95 o 
  -8   9   2      126.58      137.17     44.23 o 
  -7   9   2      137.71      169.34     47.91 o 
  -6   9   2      832.81      872.23     80.19 o 
  -5   9   2      118.08      117.84     37.95 o 
  -4   9   2      462.09      460.82     55.29 o 
  -3   9   2      358.41      341.88     50.31 o 
  -2   9   2     1354.67     1244.78     79.19 o 
  -1   9   2      165.60      210.19     40.24 o 
   0   9   2       24.03       21.55     14.56 o 
   1   9   2      297.19      358.82     32.75 o 
   2   9   2      858.91      834.92     44.84 o 
   3   9   2     1473.86     1484.90     65.65 o 
   4   9   2       96.88       75.11     32.08 o 
   5   9   2      181.30      218.17     30.38 o 
   6   9   2      176.57      197.09     32.21 o 
   7   9   2       66.15      110.59     28.35 o 
   8   9   2        1.21       23.28     18.93 o 
  -8  10   2      174.99      257.60     60.76 o 
  -7  10   2       38.13       71.92     36.56 o 
  -6  10   2       11.35        0.30     22.61 o 
  -5  10   2       77.39       65.55     32.37 o 
  -4  10   2      634.45      641.92     67.34 o 
  -3  10   2      278.48      268.06     49.51 o 
  -2  10   2      480.50      461.02     52.50 o 
  -1  10   2        0.86        0.30     15.64 o 
   0  10   2      321.27      341.92     33.61 o 
   1  10   2       50.56       54.31     18.52 o 
   2  10   2       55.75       68.52     22.56 o 
   3  10   2        1.53        4.78     16.64 o 
   4  10   2     1412.43     1371.79     95.63 o 
   5  10   2      410.91      416.39     63.06 o 
   6  10   2       60.90       96.33     38.45 o 
   7  10   2      205.15      282.31     60.17 o 
  -7  11   2      472.61      463.31     74.51 o 
  -6  11   2       20.17       52.99     30.98 o 
  -5  11   2       39.72       11.36     24.31 o 
  -4  11   2      166.85      239.57     51.80 o 
  -3  11   2      567.64      518.99     62.26 o 
  -2  11   2       39.89       60.57     30.88 o 
  -1  11   2      326.57      330.02     51.20 o 
   0  11   2        0.05        0.07     12.44 o 
   1  11   2     4220.04     4221.99    107.91 o 
   2  11   2       16.66       12.45     15.74 o 
   3  11   2       11.39       25.90     26.20 o 
   4  11   2       59.09       59.87     33.77 o 
   5  11   2       12.02        6.08     24.60 o 
   6  11   2       31.11       58.27     33.17 o 
   7  11   2       50.98       44.03     33.57 o 
  -6  12   2       30.04       52.00     32.47 o 
  -5  12   2       91.50       94.83     40.14 o 
  -4  12   2       70.47       85.37     35.96 o 
  -3  12   2      211.60      278.82     54.69 o 
  -2  12   2        0.78       15.94     23.21 o 
  -1  12   2      285.47      399.90     52.95 o 
   0  12   2      141.45      192.68     31.69 o 
   1  12   2       19.43       15.58     16.51 o 
   2  12   2       50.71       57.28     30.68 o 
   3  12   2      592.92      678.77     71.32 o 
   4  12   2        4.62        9.66     23.61 o 
   5  12   2        1.12       22.71     25.00 o 
   6  12   2       12.63       32.77     31.28 o 
  -5  13   2       57.17       38.05     36.56 o 
  -4  13   2      168.05      177.51     51.60 o 
  -3  13   2       56.12       72.42     36.76 o 
  -2  13   2     1323.39     1447.00    104.30 o 
  -1  13   2      126.19      100.02     26.38 o 
   0  13   2      134.58      124.37     28.49 o 
   1  13   2        4.11        1.78     15.93 o 
   2  13   2      339.70      364.39     63.35 o 
   3  13   2      181.94      205.70     53.99 o 
   4  13   2        0.36       22.41     27.99 o 
   5  13   2       10.55       14.34     29.19 o 
  -4  14   2        7.64       17.23     36.46 o 
  -3  14   2        0.95       10.56     31.08 o 
  -2  14   2       57.25       92.04     37.36 o 
  -1  14   2       92.85       97.14     36.51 o 
   0  14   2      221.46      201.63     35.60 o 
   1  14   2       23.14       17.43     29.59 o 
   2  14   2       55.16       68.34     36.06 o 
   3  14   2       73.40      107.38     43.53 o 
   0  15   2        0.84        7.77     26.30 o 
  -1 -15   3       65.57       87.96     38.35 o 
   0 -15   3       63.73       92.54     40.34 o 
   1 -15   3       51.00       42.34     33.07 o 
  -4 -14   3        0.21        8.47     38.75 o 
  -3 -14   3       17.84       25.60     35.76 o 
  -2 -14   3      303.68      317.67     65.25 o 
  -1 -14   3      215.89      222.54     54.29 o 
   0 -14   3      342.03      294.46     60.17 o 
   1 -14   3       16.19       19.92     26.30 o 
   2 -14   3      209.67      178.61     49.11 o 
   3 -14   3        8.12       20.22     29.59 o 
   4 -14   3       28.74       31.58     37.65 o 
  -5 -13   3       62.03       32.87     35.16 o 
  -4 -13   3      126.68      124.02     45.82 o 
  -3 -13   3      587.92      558.34     77.20 o 
  -2 -13   3       18.44        6.77     23.81 o 
  -1 -13   3        4.14       19.82     21.82 o 
   0 -13   3       66.54       61.76     30.48 o 
   1 -13   3      851.51      932.59     80.29 o 
   2 -13   3        5.30       22.11     24.31 o 
   3 -13   3      316.40      223.73     52.40 o 
   4 -13   3      191.03      235.19     56.48 o 
   5 -13   3       74.24       81.39     45.23 o 
  -6 -12   3      130.47      192.36     56.78 o 
  -5 -12   3       44.42       65.35     34.67 o 
  -4 -12   3        3.25       13.25     24.11 o 
  -3 -12   3       84.15       91.84     35.26 o 
  -2 -12   3      204.43      261.49     55.19 o 
  -1 -12   3      775.60      668.31     70.63 o 
   0 -12   3      105.87      134.20     31.68 o 
   1 -12   3      789.82      731.07     67.44 o 
   2 -12   3       11.35       34.67     28.09 o 
   3 -12   3      488.48      524.67     63.85 o 
   4 -12   3       58.95       54.69     30.38 o 
   5 -12   3       10.85       12.35     27.00 o 
   6 -12   3      203.96      236.58     62.26 o 
  -7 -11   3      190.20      184.09     56.18 o 
  -6 -11   3      118.61       94.43     37.36 o 
  -5 -11   3      210.58      231.31     52.80 o 
  -4 -11   3     1202.03     1116.08     90.45 o 
  -3 -11   3      182.30      211.88     48.11 o 
  -2 -11   3      235.57      225.33     49.11 o 
  -1 -11   3        5.65       20.92     21.42 o 
   0 -11   3      411.87      450.26     49.81 o 
   1 -11   3      172.47      150.52     37.16 o 
   2 -11   3        9.97       26.80     20.92 o 
   3 -11   3      224.54      284.50     51.70 o 
   4 -11   3     1304.00     1323.58     97.72 o 
   5 -11   3       66.29       84.77     35.96 o 
   6 -11   3      109.46      105.99     41.34 o 
   7 -11   3       79.13      117.15     41.74 o 
  -8 -10   3        5.75        8.98     23.93 o 
  -7 -10   3       64.65       98.22     28.14 o 
  -6 -10   3      145.13      135.65     29.17 o 
  -5 -10   3     1093.97     1058.90     88.06 o 
  -4 -10   3       23.25       19.03     25.50 o 
  -3 -10   3     1312.63     1196.77     85.97 o 
  -2 -10   3        7.22       14.94     19.42 o 
  -1 -10   3       41.88       51.27     18.20 o 
   0 -10   3       50.36       55.58     26.90 o 
   1 -10   3      379.88      311.49     45.62 o 
   2 -10   3        8.89        3.69     16.44 o 
   3 -10   3     1627.26     1786.09    103.10 o 
   4 -10   3      879.67      883.28     78.20 o 
   5 -10   3        0.22       15.34     23.91 o 
   6 -10   3      284.82      354.33     62.66 o 
   7 -10   3      270.47      291.17     61.46 o 
   8 -10   3       39.34       54.39     35.36 o 
  -8  -9   3      459.36      449.06     50.26 o 
  -7  -9   3      200.34      196.38     34.76 o 
  -6  -9   3        9.86        5.43     15.72 o 
  -5  -9   3      357.89      351.64     56.98 o 
  -4  -9   3     3237.58     3053.87    134.83 o 
  -3  -9   3      577.73      525.31     35.55 o 
  -2  -9   3      962.50      954.11     72.22 o 
  -1  -9   3     1294.46     1187.79     50.34 o 
   0  -9   3      703.97      729.48     57.18 o 
   1  -9   3      467.71      454.84     49.51 o 
   2  -9   3      844.87      659.55     59.57 o 
   3  -9   3       29.26       23.61     21.72 o 
   4  -9   3     1511.36     1414.93     92.24 o 
   5  -9   3      580.46      707.06     70.63 o 
   6  -9   3      297.90      294.26     57.18 o 
   7  -9   3       12.31       40.14     30.98 o 
   8  -9   3        6.21       27.99     29.69 o 
  -9  -8   3      139.12      151.07     36.70 o 
  -8  -8   3      133.59      167.94     33.91 o 
  -7  -8   3      327.60      270.82     38.10 o 
  -6  -8   3       25.65       19.73     17.01 o 
  -5  -8   3      220.40      248.38     32.32 o 
  -4  -8   3       23.24       14.31     13.57 o 
  -3  -8   3      120.27      110.47     20.40 o 
  -2  -8   3     4643.71     4753.62     89.85 o 
  -1  -8   3     1256.01     1184.29     35.13 o 
   0  -8   3      476.55      491.28     26.24 o 
   1  -8   3     1985.49     1958.32     88.86 o 
   2  -8   3     2449.29     2545.15    107.19 o 
   3  -8   3       95.69       85.17     29.09 o 
   4  -8   3      132.55      158.59     38.25 o 
   5  -8   3       82.75       84.47     32.37 o 
   6  -8   3      298.30      336.70     56.68 o 
   7  -8   3       99.42      112.96     40.24 o 
   8  -8   3      153.63      217.56     55.19 o 
   9  -8   3       17.70       43.43     31.78 o 
  -9  -7   3      146.26      214.91     39.29 o 
  -8  -7   3      108.95      141.28     30.21 o 
  -7  -7   3      222.20      263.19     36.92 o 
  -6  -7   3        0.64        0.40     13.42 o 
  -5  -7   3      596.16      586.93     40.41 o 
  -4  -7   3       97.47       87.37     20.30 o 
  -3  -7   3     1819.21     1724.36     58.03 o 
  -2  -7   3      217.57      231.05     17.54 o 
  -1  -7   3      434.26      443.03     21.46 o 
   0  -7   3      208.85      223.68     18.76 o 
   1  -7   3     4734.57     4655.52     91.10 o 
   2  -7   3     2100.47     2053.88     99.81 o 
   3  -7   3      510.79      525.71     29.83 o 
   4  -7   3       76.43       92.21     18.33 o 
   5  -7   3      447.47      458.73     53.29 o 
   6  -7   3      418.91      376.34     56.18 o 
   7  -7   3        0.34        6.08     23.11 o 
   8  -7   3      532.17      667.22     74.71 o 
   9  -7   3       99.92      107.38     44.13 o 
 -10  -6   3      312.39      336.90     68.04 o 
  -9  -6   3      132.25      141.22     32.15 o 
  -8  -6   3       68.45       88.94     26.22 o 
  -7  -6   3       40.02       28.83     17.27 o 
  -6  -6   3      265.25      305.84     34.27 o 
  -5  -6   3       25.98       30.99     16.04 o 
  -4  -6   3        1.43        3.41     11.52 o 
  -3  -6   3       88.52      102.28     11.64 o 
  -2  -6   3    12236.97    12290.80    363.75 o 
  -1  -6   3      371.51      304.12     17.04 o 
   0  -6   3      651.23      607.79     26.39 o 
   1  -6   3       10.18        8.39      8.10 o 
   2  -6   3     2302.89     2286.84    120.28 o 
   3  -6   3     1150.94     1096.23     85.67 o 
   4  -6   3      250.84      276.68     25.11 o 
   5  -6   3       72.37       71.87     17.71 o 
   6  -6   3      476.65      476.52     61.11 o 
   7  -6   3       93.53      134.70     26.29 o 
   8  -6   3        0.52        0.00     22.61 o 
   9  -6   3        0.50        0.00     26.90 o 
 -10  -5   3       16.69       16.93     30.08 o 
  -9  -5   3       73.85      100.11     40.94 o 
  -8  -5   3        7.23       11.46     17.43 o 
  -7  -5   3      435.31      481.08     41.75 o 
  -6  -5   3      296.11      299.23     33.10 o 
  -5  -5   3      302.14      314.35     31.48 o 
  -4  -5   3      302.74      287.04     26.21 o 
  -3  -5   3     1528.59     1498.48     53.49 o 
  -2  -5   3     3984.46     4191.26    116.43 o 
  -1  -5   3     2698.92     2722.35     93.72 o 
   0  -5   3     4317.53     4115.49    104.79 o 
   1  -5   3      698.25      661.55     27.11 o 
   2  -5   3     1066.58     1018.59     35.59 o 
   3  -5   3      130.16      130.77     17.22 o 
   4  -5   3      494.48      441.31     29.30 o 
   5  -5   3        0.85        0.00      9.98 o 
   6  -5   3       93.10       91.46     20.84 o 
   7  -5   3        0.15        5.52     13.94 o 
   8  -5   3     1585.34     1704.55     74.62 o 
   9  -5   3       99.85      138.50     30.92 o 
  10  -5   3       10.36       41.70     22.50 o 
 -10  -4   3      118.78      151.21     49.71 o 
  -9  -4   3        5.55       21.62     26.20 o 
  -8  -4   3       30.31       61.56     34.47 o 
  -7  -4   3      516.27      566.52     42.79 o 
  -6  -4   3      209.33      221.66     29.86 o 
  -5  -4   3     2307.37     2290.53     69.91 o 
  -4  -4   3      100.26      101.39     18.49 o 
  -3  -4   3     4675.19     4593.09     82.13 o 
  -2  -4   3      990.60     1006.78     34.67 o 
  -1  -4   3      294.73      250.95     15.62 o 
   0  -4   3       58.86       74.71     14.34 o 
   1  -4   3       57.65       81.58     15.04 o 
   2  -4   3     1734.70     1735.49     57.98 o 
   3  -4   3     9705.24     9622.87    156.89 o 
   4  -4   3       11.44       23.88     10.81 o 
   5  -4   3      539.72      556.61     35.06 o 
   6  -4   3      327.20      313.06     46.62 o 
   7  -4   3      705.51      703.10     44.95 o 
   8  -4   3       34.66       50.37     20.70 o 
   9  -4   3      283.27      333.11     41.57 o 
  10  -4   3       12.85        9.86     18.78 o 
 -10  -3   3       25.98       47.72     30.68 o 
  -9  -3   3        8.35       16.64     23.21 o 
  -8  -3   3       79.82       72.92     32.57 o 
  -7  -3   3        2.78        1.49     20.62 o 
  -6  -3   3      457.57      413.99     35.28 o 
  -5  -3   3        1.20        8.88     11.99 o 
  -4  -3   3    12135.04    12246.69    145.26 o 
  -3  -3   3      466.43      452.92     28.49 o 
  -2  -3   3       87.60      106.14     13.49 o 
  -1  -3   3     1545.76     1687.45     38.77 o 
   0  -3   3      369.52      509.43     28.79 o 
   1  -3   3     1742.66     1828.92     54.79 o 
   2  -3   3      725.35      704.57     37.95 o 
   3  -3   3      225.86      208.19     25.00 o 
   4  -3   3     1976.22     1981.93     78.10 o 
   5  -3   3     2895.39     2763.31    102.30 o 
   6  -3   3       99.44      112.41     21.94 o 
   7  -3   3      420.32      386.85     34.86 o 
   8  -3   3       95.05      113.03     25.09 o 
   9  -3   3      146.35      187.82     33.46 o 
  10  -3   3       11.69       49.21     32.97 o 
 -10  -2   3        8.66       26.40     27.59 o 
  -9  -2   3       31.28       56.58     28.99 o 
  -8  -2   3       63.10       33.87     26.00 o 
  -7  -2   3      994.03     1024.24     76.50 o 
  -6  -2   3     2105.00     2051.76     98.32 o 
  -5  -2   3      822.57      781.48     25.85 o 
  -4  -2   3     1806.13     1810.26     53.14 o 
  -3  -2   3     1232.78     1339.56     40.53 o 
  -2  -2   3      958.38      780.24     51.50 o 
  -1  -2   3     6507.40     6796.85    309.30 o 
   0  -2   3       81.04       99.91     14.44 o 
   1  -2   3     3050.85     3032.97     70.23 o 
   2  -2   3     3361.81     3233.89     80.39 o 
   3  -2   3      611.17      638.43     40.64 o 
   4  -2   3      903.98      939.17     55.09 o 
   5  -2   3       17.73       31.98     18.33 o 
   6  -2   3     3466.97     3424.45    126.01 o 
   7  -2   3        6.94        2.90     12.64 o 
   8  -2   3      610.12      654.07     66.04 o 
   9  -2   3      194.19      173.12     30.99 o 
  10  -2   3      247.11      304.22     60.57 o 
 -11  -1   3       15.34       14.84     34.07 o 
 -10  -1   3        0.71        8.87     24.80 o 
  -9  -1   3       34.43       51.90     30.08 o 
  -8  -1   3        2.01        5.78     18.43 o 
  -7  -1   3      288.25      285.00     46.82 o 
  -6  -1   3     2153.99     2063.12     96.92 o 
  -5  -1   3     1189.10     1134.35     35.92 o 
  -4  -1   3     4188.04     4216.62    119.80 o 
  -3  -1   3    11127.12    11175.64    352.33 o 
  -2  -1   3    11364.26    12088.01    323.50 o 
  -1  -1   3     1468.59     1441.58     31.29 o 
   0  -1   3     4494.46     4574.50     82.58 o 
   1  -1   3     5036.27     4963.50     90.95 o 
   2  -1   3      909.26      798.21     40.94 o 
   3  -1   3     8999.50     8098.17    146.63 o 
   4  -1   3     2287.76     2400.71     87.46 o 
   5  -1   3     2439.89     2279.68     94.73 o 
   6  -1   3        4.75        5.48     18.23 o 
   7  -1   3       11.13       17.03     21.42 o 
   8  -1   3       19.71       44.49     17.56 o 
   9  -1   3       30.28       81.68     36.56 o 
  10  -1   3       18.78       65.15     32.77 o 
 -11   0   3       35.11       85.27     43.13 o 
 -10   0   3      674.41      673.20     74.71 o 
  -9   0   3       18.48        8.27     25.40 o 
  -8   0   3       31.62       54.69     26.80 o 
  -7   0   3      176.85      169.54     38.35 o 
  -6   0   3      816.30      789.15     36.25 o 
  -5   0   3      355.16      342.20     31.38 o 
  -4   0   3      680.63      728.83     28.49 o 
  -3   0   3      306.35      335.54     18.41 o 
  -2   0   3     1688.68     1538.78     33.66 o 
  -1   0   3    13548.71    13813.34    376.84 o 
   0   0   3      216.07      202.62     13.00 o 
   1   0   3    16435.46    16466.61    217.81 o 
   2   0   3      279.86      207.90     22.31 o 
   3   0   3     1053.41     1081.91     53.09 o 
   4   0   3      286.19      266.37     31.68 o 
   5   0   3      418.17      400.85     42.34 o 
   6   0   3     2118.75     2092.70    101.01 o 
   7   0   3      676.19      626.08     60.96 o 
   8   0   3       61.98       62.36     31.88 o 
   9   0   3        2.80       43.13     28.19 o 
  10   0   3       14.68       26.60     27.99 o 
 -11   1   3       22.77       45.32     36.56 o 
 -10   1   3       54.22       73.22     35.66 o 
  -9   1   3      232.58      359.61     59.57 o 
  -8   1   3       10.16       13.35     21.52 o 
  -7   1   3      490.08      484.04     45.57 o 
  -6   1   3      865.52      870.33     40.24 o 
  -5   1   3     3525.23     3451.48    142.50 o 
  -4   1   3      162.99      163.42     16.75 o 
  -3   1   3     3433.58     3403.69     58.64 o 
  -2   1   3     8344.46     8850.49    133.58 o 
  -1   1   3     4363.71     4607.07     58.86 o 
   0   1   3    13126.20    13919.33    127.71 o 
   1   1   3      215.80      221.88     11.16 o 
   2   1   3     5561.94     5640.38    166.46 o 
   3   1   3      752.78      655.07     42.14 o 
   4   1   3     1136.68      844.93     53.69 o 
   5   1   3     4034.19     3806.97    124.12 o 
   6   1   3      152.07      147.83     35.36 o 
   7   1   3       89.51       84.87     32.18 o 
   8   1   3      106.74      177.02     44.93 o 
   9   1   3       17.07       33.37     27.00 o 
  10   1   3       14.35       33.17     29.59 o 
 -10   2   3      222.01      339.49     61.76 o 
  -9   2   3      409.79      464.30     65.05 o 
  -8   2   3       85.84       66.84     28.79 o 
  -7   2   3      648.18      662.67     59.57 o 
  -6   2   3     1890.12     1864.53    104.25 o 
  -5   2   3      450.44      427.58     46.12 o 
  -4   2   3      455.05      459.46     25.79 o 
  -3   2   3      339.48      275.98     18.83 o 
  -2   2   3       23.23       37.75      8.91 o 
  -1   2   3       50.28       32.20      8.01 o 
   0   2   3        0.29        9.57      4.91 o 
   1   2   3     1872.26     1814.05     40.23 o 
   2   2   3     2504.19     2628.51     41.92 o 
   3   2   3     1530.38     1339.40     33.59 o 
   4   2   3      264.80      179.70     29.88 o 
   5   2   3      610.08      525.57     48.81 o 
   6   2   3      102.19       98.32     31.58 o 
   7   2   3      193.46      210.98     46.02 o 
   8   2   3       26.91        6.97     22.01 o 
   9   2   3      115.78      138.76     43.23 o 
  10   2   3      268.71      307.31     63.75 o 
 -10   3   3       22.04       40.64     30.48 o 
  -9   3   3       87.33      112.66     39.15 o 
  -8   3   3      541.08      596.78     59.82 o 
  -7   3   3      389.74      416.84     34.13 o 
  -6   3   3        8.47        0.00     11.52 o 
  -5   3   3      234.67      252.99     24.61 o 
  -4   3   3     5421.15     5299.10     90.80 o 
  -3   3   3      150.00      162.41     16.32 o 
  -2   3   3    12558.00    13470.17    120.45 o 
  -1   3   3      493.83      510.85     21.02 o 
   0   3   3     5519.53     5573.22    116.10 o 
   1   3   3     1126.73     1134.86     34.15 o 
   2   3   3     7065.13     7476.73    215.08 o 
   3   3   3        2.40        1.72      6.35 o 
   4   3   3     2327.93     2219.37     62.37 o 
   5   3   3      235.47      195.94     25.57 o 
   6   3   3        8.18        0.80     17.73 o 
   7   3   3      464.77      455.04     55.49 o 
   8   3   3      304.99      400.25     61.16 o 
   9   3   3       22.40       34.57     26.90 o 
  10   3   3        0.08       12.15     28.09 o 
 -10   4   3        0.36       18.23     25.20 o 
  -9   4   3       20.05       20.42     25.30 o 
  -8   4   3      151.86      136.39     26.27 o 
  -7   4   3      146.90      197.47     28.21 o 
  -6   4   3     1062.59     1024.78     47.39 o 
  -5   4   3     2059.88     2153.55     61.48 o 
  -4   4   3      117.91       97.27     15.95 o 
  -3   4   3      882.27      796.27     31.14 o 
  -2   4   3     1593.70     1611.65     50.95 o 
  -1   4   3     3517.28     3576.53     54.63 o 
   0   4   3       34.76       38.75      6.79 o 
   1   4   3    11270.63    11143.49    365.74 o 
   2   4   3     1658.33     1571.58     53.99 o 
   3   4   3       38.92       15.33      7.88 o 
   4   4   3       12.59       15.86      9.45 o 
   5   4   3        1.36        0.00     10.19 o 
   6   4   3     2289.75     2244.71     85.27 o 
   7   4   3      642.39      562.72     63.55 o 
   8   4   3      151.37       93.84     38.55 o 
   9   4   3        5.00        0.00     21.22 o 
  10   4   3      351.67      496.98     76.90 o 
  -9   5   3        4.94        0.00     25.90 o 
  -8   5   3      284.73      286.85     34.15 o 
  -7   5   3      157.44      166.01     26.58 o 
  -6   5   3      421.86      409.85     32.82 o 
  -5   5   3     2482.04     2498.46     67.22 o 
  -4   5   3       77.19       80.65     15.57 o 
  -3   5   3     1865.13     1701.42     45.01 o 
  -2   5   3      403.72      424.42     21.02 o 
  -1   5   3     2550.61     2597.92     45.74 o 
   0   5   3     4255.39     4189.61     96.26 o 
   1   5   3     3113.41     3145.43     96.22 o 
   2   5   3      240.13      244.43     16.30 o 
   3   5   3     3924.04     3725.80    109.01 o 
   4   5   3      398.97      357.83     22.48 o 
   5   5   3       84.99       83.44     20.13 o 
   6   5   3       73.82       76.59     21.19 o 
   7   5   3       77.14      103.80     25.80 o 
   8   5   3        9.16        3.49     21.22 o 
   9   5   3      160.77      229.01     53.39 o 
  10   5   3        1.62       45.62     33.37 o 
  -9   6   3       14.00       28.89     29.19 o 
  -8   6   3       83.17      109.18     37.75 o 
  -7   6   3      293.99      288.28     49.41 o 
  -6   6   3      142.22      154.40     37.06 o 
  -5   6   3       37.35       47.75     15.74 o 
  -4   6   3      184.57      207.95     21.63 o 
  -3   6   3       63.48       76.96     13.58 o 
  -2   6   3     8166.22     7988.76    102.40 o 
  -1   6   3      853.14      818.47     25.32 o 
   0   6   3        7.00       15.93      5.91 o 
   1   6   3      317.54      333.57     18.14 o 
   2   6   3     2594.51     2428.90     48.48 o 
   3   6   3      141.10      144.45     16.34 o 
   4   6   3      948.61      929.90     35.43 o 
   5   6   3      914.67      881.35     36.85 o 
   6   6   3      147.41      166.19     28.64 o 
   7   6   3      839.67      769.92    103.35 o 
   8   6   3       19.82       27.19     27.49 o 
   9   6   3        8.22       36.96     30.18 o 
  -9   7   3      153.80      206.00     52.70 o 
  -8   7   3       87.62      102.70     39.35 o 
  -7   7   3       16.06       11.65     23.51 o 
  -6   7   3       72.06       66.24     29.39 o 
  -5   7   3     3161.13     3042.43    127.21 o 
  -4   7   3       29.94       34.77     21.52 o 
  -3   7   3     1802.65     1716.26     89.35 o 
  -2   7   3        3.94        0.00     16.93 o 
  -1   7   3      814.04      760.16     57.38 o 
   0   7   3     3128.83     3142.88     48.07 o 
   1   7   3      134.65      151.99     14.67 o 
   2   7   3      477.08      414.28     22.72 o 
   3   7   3      662.62      694.22     30.32 o 
   4   7   3      468.45      467.18     27.68 o 
   5   7   3      929.53      917.32     50.22 o 
   6   7   3      239.78      194.34     31.07 o 
   7   7   3      707.14      703.09     52.02 o 
   8   7   3      315.68      373.66     45.07 o 
   9   7   3        5.52       39.75     32.87 o 
  -9   8   3       23.04       39.85     32.77 o 
  -8   8   3       11.72        0.00     23.61 o 
  -7   8   3        6.32       22.61     27.99 o 
  -6   8   3      312.10      308.11     54.39 o 
  -5   8   3      294.24      332.12     53.09 o 
  -4   8   3      823.84      816.74     68.83 o 
  -3   8   3     1161.04     1168.08     77.70 o 
  -2   8   3      426.93      393.58     48.81 o 
  -1   8   3        2.59       14.74     19.23 o 
   0   8   3      329.25      302.96     28.14 o 
   1   8   3       14.11       16.38     14.29 o 
   2   8   3      254.65      290.32     21.47 o 
   3   8   3     1556.36     1565.09     45.88 o 
   4   8   3        0.57       11.90     11.61 o 
   5   8   3     1158.41     1184.52     57.71 o 
   6   8   3        1.23        3.85     14.93 o 
   7   8   3      777.61      841.12     57.05 o 
   8   8   3        2.25       17.66     19.73 o 
  -8   9   3      483.20      590.42     73.71 o 
  -7   9   3        0.61        4.58     21.82 o 
  -6   9   3       14.89       38.35     27.19 o 
  -5   9   3       82.98       66.64     31.88 o 
  -4   9   3     1656.86     1483.66     94.63 o 
  -3   9   3      205.65      203.11     42.34 o 
  -2   9   3     1383.40     1298.08     83.08 o 
  -1   9   3      180.88      152.41     35.76 o 
   0   9   3     1803.23     1828.22     65.21 o 
   1   9   3      236.86      257.72     30.21 o 
   2   9   3       44.15       38.79     16.91 o 
   3   9   3       57.06       65.16     19.57 o 
   4   9   3     1808.47     1887.30    105.59 o 
   5   9   3      432.56      420.59     38.21 o 
   6   9   3        3.58       25.27     17.54 o 
   7   9   3      164.73      221.48     36.60 o 
   8   9   3      279.18      333.81     45.80 o 
  -8  10   3       54.32       58.08     36.96 o 
  -7  10   3      333.33      426.05     69.13 o 
  -6  10   3       95.30      120.33     39.65 o 
  -5  10   3       39.80       59.27     30.98 o 
  -4  10   3      115.55      130.20     39.65 o 
  -3  10   3      661.21      639.63     64.35 o 
  -2  10   3      295.01      232.60     45.32 o 
  -1  10   3       40.68       42.64     24.80 o 
   0  10   3        5.27       13.16     13.55 o 
   1  10   3      308.72      356.73     35.22 o 
   2  10   3      975.25      953.24     52.08 o 
   3  10   3       38.49       49.91     28.49 o 
   4  10   3      211.85      243.26     50.11 o 
   5  10   3        1.75       30.48     27.39 o 
   6  10   3      154.89      208.69     53.59 o 
   7  10   3       97.77      112.56     42.93 o 
  -7  11   3       72.17      129.50     47.02 o 
  -6  11   3        9.88       17.23     26.50 o 
  -5  11   3      479.97      404.53     64.45 o 
  -4  11   3      199.87      194.95     48.41 o 
  -3  11   3      199.35      228.81     50.01 o 
  -2  11   3      160.33      170.84     43.33 o 
  -1  11   3     1979.28     1886.07     74.35 o 
   0  11   3      540.33      518.02     39.94 o 
   1  11   3      432.10      475.59     40.00 o 
   2  11   3      202.00      197.30     30.26 o 
   3  11   3     1270.02     1213.70     91.35 o 
   4  11   3        1.80        1.49     24.51 o 
   5  11   3      171.16      173.83     47.42 o 
   6  11   3       43.36       63.75     37.36 o 
   7  11   3       78.34      129.40     46.32 o 
  -6  12   3      116.48      153.21     49.41 o 
  -5  12   3        2.75        7.97     28.49 o 
  -4  12   3        1.85       21.72     24.90 o 
  -3  12   3       18.07       32.97     26.40 o 
  -2  12   3     1141.07     1129.73     90.35 o 
  -1  12   3        1.62        1.23     14.06 o 
   0  12   3      179.22      174.55     30.71 o 
   1  12   3       70.00       95.45     25.07 o 
   2  12   3     1140.81     1107.91     89.65 o 
   3  12   3        0.08        0.00     23.21 o 
   4  12   3       19.88       34.27     28.19 o 
   5  12   3        4.22       37.06     31.98 o 
   6  12   3       31.92       76.21     39.85 o 
  -5  13   3      226.49      277.53     65.65 o 
  -4  13   3       70.73       56.38     35.56 o 
  -3  13   3      113.50      124.32     43.73 o 
  -2  13   3      194.97      206.20     51.50 o 
  -1  13   3      372.61      438.73     45.22 o 
   0  13   3      812.02      712.11     51.77 o 
   1  13   3      192.83      213.55     35.26 o 
   2  13   3      256.74      293.86     58.47 o 
   3  13   3      226.62      259.20     57.08 o 
   4  13   3      128.01      120.73     43.53 o 
  -3  14   3       73.36       87.96     44.03 o 
  -2  14   3      103.50      141.61     31.58 o 
  -1  14   3      332.21      337.30     43.46 o 
   0  14   3        1.09        0.00     15.40 o 
   1  14   3      132.59      149.22     46.22 o 
   2  14   3      236.18      211.38     54.59 o 
   3  14   3       63.08       96.92     41.94 o 
  -3 -14   4      139.00      175.92     57.48 o 
  -2 -14   4       20.98       38.55     36.46 o 
  -1 -14   4       23.14       45.13     32.77 o 
   0 -14   4      328.06      234.09     57.98 o 
   2 -14   4       98.85      134.98     44.33 o 
   3 -14   4      196.98      211.18     55.88 o 
  -5 -13   4       55.34       83.58     45.72 o 
  -4 -13   4       43.27       25.60     31.08 o 
  -3 -13   4       48.00       47.62     30.98 o 
  -2 -13   4      323.91      377.64     66.34 o 
  -1 -13   4      484.83      465.50     69.73 o 
   0 -13   4      292.70      309.50     60.37 o 
   1 -13   4       39.28       44.93     29.59 o 
   2 -13   4       24.69       36.16     26.10 o 
   3 -13   4      116.58      176.62     48.31 o 
   4 -13   4        1.88       23.91     28.09 o 
   5 -13   4       11.31        0.00     33.47 o 
  -6 -12   4       18.49       45.32     36.96 o 
  -5 -12   4      169.65      161.28     47.72 o 
  -4 -12   4      408.70      419.08     66.74 o 
  -3 -12   4       79.17       91.05     36.16 o 
  -2 -12   4       75.83       94.43     35.86 o 
  -1 -12   4       71.93       79.59     33.27 o 
   0 -12   4     1189.87     1225.65     79.39 o 
   1 -12   4      138.52      140.26     39.15 o 
   2 -12   4      345.98      313.69     53.99 o 
   3 -12   4       55.01       76.60     32.87 o 
   4 -12   4      233.90      260.99     56.48 o 
   5 -12   4        7.04        8.47     25.30 o 
   6 -12   4        0.59        0.00     30.28 o 
  -7 -11   4      159.90      187.97     55.29 o 
  -6 -11   4        0.06        2.69     25.50 o 
  -5 -11   4      853.49      912.67     84.77 o 
  -4 -11   4      305.34      259.79     53.19 o 
  -3 -11   4      222.76      272.15     52.70 o 
  -2 -11   4      343.67      341.58     57.28 o 
  -1 -11   4      483.78      489.11     58.27 o 
   0 -11   4        5.62       26.60     19.23 o 
   1 -11   4      107.58       82.18     30.88 o 
   2 -11   4      232.23      313.39     51.20 o 
   3 -11   4      532.09      599.88     65.65 o 
   4 -11   4       25.50       53.69     28.99 o 
   5 -11   4        7.61       19.23     25.10 o 
   6 -11   4        1.39        4.38     24.60 o 
   7 -11   4      120.44      142.25     46.22 o 
  -8 -10   4      131.62      173.44     37.74 o 
  -7 -10   4       26.85       32.10     20.53 o 
  -6 -10   4        9.70       31.96     18.74 o 
  -5 -10   4       41.31       25.20     25.80 o 
  -4 -10   4     1765.17     1713.07    107.28 o 
  -3 -10   4      610.54      618.01     62.96 o 
  -2 -10   4      148.40      186.18     43.73 o 
  -1 -10   4      377.81      377.19     34.28 o 
   0 -10   4       10.60       20.32     24.11 o 
   1 -10   4      300.86      253.92     42.14 o 
   2 -10   4        0.42        0.00     15.44 o 
   3 -10   4       14.57       36.06     25.90 o 
   4 -10   4       17.07       11.26     22.91 o 
   5 -10   4     1528.05     1724.03    112.66 o 
   6 -10   4       29.31       31.68     28.59 o 
   7 -10   4       34.54       61.56     37.26 o 
  -8  -9   4       34.30       48.57     25.48 o 
  -7  -9   4      112.77      127.42     30.20 o 
  -6  -9   4      772.04      783.85     52.53 o 
  -5  -9   4      445.71      455.35     39.75 o 
  -4  -9   4        3.24       11.74     13.83 o 
  -3  -9   4       33.72       15.64     12.93 o 
  -2  -9   4      417.51      538.12     55.19 o 
  -1  -9   4      278.45      331.18     30.35 o 
   0  -9   4        4.30        3.69     18.73 o 
   1  -9   4      455.21      453.74     50.40 o 
   2  -9   4     1138.82     1125.05     75.61 o 
   3  -9   4      211.16      178.91     39.65 o 
   4  -9   4      631.84      586.13     63.55 o 
   5  -9   4       12.58        1.89     20.72 o 
   6  -9   4      116.61      150.82     43.33 o 
   7  -9   4       40.51       82.28     35.86 o 
   8  -9   4       98.61      112.96     43.43 o 
  -9  -8   4       54.86       72.61     28.96 o 
  -8  -8   4       85.92      112.44     29.77 o 
  -7  -8   4      253.79      293.58     39.48 o 
  -6  -8   4      428.44      405.05     40.91 o 
  -5  -8   4        2.71       12.17     13.70 o 
  -4  -8   4       98.16       95.66     21.28 o 
  -3  -8   4     1466.97     1354.38     54.25 o 
  -2  -8   4     2203.47     2177.74     73.01 o 
  -1  -8   4       58.17       68.20     13.00 o 
   0  -8   4      408.55      441.06     27.09 o 
   1  -8   4     1205.39     1165.59     72.22 o 
   2  -8   4      809.81      810.66     65.15 o 
   3  -8   4     1333.85     1197.47     79.19 o 
   4  -8   4       22.63       38.35     23.81 o 
   5  -8   4      120.54      138.07     40.54 o 
   6  -8   4       94.42      102.30     36.86 o 
   7  -8   4       20.21       48.31     30.58 o 
   8  -8   4      182.78      206.60     53.59 o 
  -9  -7   4       15.89       12.50     19.96 o 
  -8  -7   4       16.35       32.07     20.07 o 
  -7  -7   4        5.89        0.00     15.97 o 
  -6  -7   4       55.53       81.54     23.08 o 
  -5  -7   4      106.54       89.75     21.24 o 
  -4  -7   4      164.03      160.41     25.12 o 
  -3  -7   4      450.58      411.90     31.13 o 
  -2  -7   4     2180.17     2252.10     67.36 o 
  -1  -7   4     2473.44     2431.16    111.78 o 
   0  -7   4      441.13      410.07     25.25 o 
   1  -7   4      546.13      580.13     30.83 o 
   2  -7   4     3885.60     4055.06    175.87 o 
   3  -7   4     1100.87     1150.63     98.62 o 
   4  -7   4       40.90       48.58     16.04 o 
   5  -7   4      279.27      232.20     45.92 o 
   6  -7   4      123.89      125.61     39.15 o 
   7  -7   4      262.14      341.58     60.17 o 
   8  -7   4        6.79        2.09     26.50 o 
   9  -7   4        8.46       36.46     32.08 o 
 -10  -6   4        1.01        0.00     27.19 o 
  -9  -6   4      137.73      133.00     31.91 o 
  -8  -6   4      371.93      399.14     67.54 o 
  -7  -6   4      157.63      203.18     32.47 o 
  -6  -6   4      133.30      107.70     23.97 o 
  -5  -6   4      108.08      123.82     23.35 o 
  -4  -6   4       44.25       46.26     16.58 o 
  -3  -6   4      565.54      567.18     34.07 o 
  -2  -6   4       27.14       26.14      9.10 o 
  -1  -6   4        5.77       10.17      7.65 o 
   0  -6   4     9570.33     9566.57    111.74 o 
   1  -6   4       16.28        7.57     13.95 o 
   2  -6   4     1176.10     1142.01     41.29 o 
   3  -6   4       60.07       61.68     14.62 o 
   4  -6   4      115.26      113.26     23.16 o 
   5  -6   4      122.48      133.81     22.68 o 
   6  -6   4        4.46        6.93     12.74 o 
   7  -6   4       41.62       49.81     19.67 o 
   8  -6   4     1015.13     1005.16    108.43 o 
   9  -6   4      166.67      234.39     58.17 o 
 -10  -5   4      178.48      219.35     58.67 o 
  -9  -5   4      124.47      112.86     42.14 o 
  -8  -5   4      185.16      211.35     35.42 o 
  -7  -5   4      132.52      135.11     27.68 o 
  -6  -5   4       50.27       58.05     23.06 o 
  -5  -5   4      423.56      406.79     34.12 o 
  -4  -5   4      559.34      593.46     61.01 o 
  -3  -5   4     3830.28     3978.46    122.83 o 
  -2  -5   4      491.72      472.24     20.02 o 
  -1  -5   4     3614.95     3721.69     54.00 o 
   0  -5   4       61.15       41.14     14.24 o 
   1  -5   4     1308.81     1356.85     53.99 o 
   2  -5   4     2740.84     2653.33     79.29 o 
   3  -5   4     3211.28     3095.72     92.44 o 
   4  -5   4       49.38       45.50     18.08 o 
   5  -5   4      229.17      239.44     27.50 o 
   6  -5   4       55.12       65.63     19.20 o 
   7  -5   4      291.68      319.89     35.63 o 
   8  -5   4        2.45        0.00     15.51 o 
   9  -5   4       18.43       44.25     20.66 o 
 -10  -4   4       11.78       22.81     29.98 o 
  -9  -4   4       17.58        9.46     23.01 o 
  -8  -4   4      376.74      514.51     68.34 o 
  -7  -4   4       21.22       27.47     16.41 o 
  -6  -4   4      237.33      215.51     29.90 o 
  -5  -4   4      706.51      695.36     48.81 o 
  -4  -4   4     3106.12     3008.57     73.65 o 
  -3  -4   4       59.25       48.71     13.67 o 
  -2  -4   4     4747.40     4915.18    221.54 o 
  -1  -4   4        1.46        4.07      6.44 o 
   0  -4   4     2441.86     2275.10     68.53 o 
   1  -4   4       92.73       90.75     17.33 o 
   2  -4   4     4843.30     4769.85    107.19 o 
   3  -4   4      245.03      281.61     30.38 o 
   4  -4   4       41.77       80.49     23.11 o 
   5  -4   4     1363.75     1305.55     73.52 o 
   6  -4   4       35.94       28.88     14.24 o 
   7  -4   4      507.20      510.37     39.67 o 
   8  -4   4      554.09      597.40     46.20 o 
   9  -4   4      493.97      565.51     48.10 o 
  10  -4   4       11.08       22.78     21.98 o 
 -10  -3   4       18.92       25.00     28.59 o 
  -9  -3   4      352.64      353.53     61.06 o 
  -8  -3   4        0.41        7.27     24.80 o 
  -7  -3   4      758.50      717.03     66.74 o 
  -6  -3   4     3700.63     3628.70     92.81 o 
  -5  -3   4      493.28      387.69     36.56 o 
  -4  -3   4      143.94      133.73     23.26 o 
  -3  -3   4     2210.28     2254.08     55.77 o 
  -2  -3   4     4898.20     5108.37     77.46 o 
  -1  -3   4     1101.33     1084.31     33.30 o 
   0  -3   4      128.57      144.34     20.12 o 
   2  -3   4     2714.03     2486.38     76.90 o 
   3  -3   4     1091.25     1076.83     55.78 o 
   4  -3   4      974.48      835.97     54.59 o 
   5  -3   4       28.06       19.92     18.43 o 
   6  -3   4     1153.59     1184.92     76.60 o 
   7  -3   4        1.83        6.92     12.97 o 
   8  -3   4       16.00       26.77     19.92 o 
   9  -3   4       86.43      100.82     26.58 o 
  10  -3   4      131.18      219.55     55.29 o 
 -10  -2   4        3.52       16.24     27.00 o 
  -9  -2   4        3.15        4.78     21.12 o 
  -8  -2   4       50.21       42.44     25.80 o 
  -7  -2   4      576.01      502.85     56.88 o 
  -6  -2   4       41.92       27.89     24.80 o 
  -5  -2   4     1703.38     1542.86     54.84 o 
  -4  -2   4      145.24      186.63     12.31 o 
  -3  -2   4     6484.56     6274.22    174.05 o 
  -2  -2   4       53.50       70.62      7.92 o 
  -1  -2   4      201.45      191.75     14.24 o 
   0  -2   4     2914.48     2881.25     75.01 o 
   1  -2   4     1711.29     1569.73     56.88 o 
   2  -2   4      295.32      237.78     27.00 o 
   3  -2   4     2421.83     1999.36     75.01 o 
   4  -2   4     3663.19     3378.83    107.38 o 
   5  -2   4      250.49      267.47     38.65 o 
   6  -2   4      381.46      388.40     48.21 o 
   7  -2   4       85.78       93.24     32.97 o 
   8  -2   4      131.10      131.40     26.63 o 
   9  -2   4       82.23      109.73     27.01 o 
  10  -2   4        0.29       33.87     29.88 o 
 -10  -1   4      314.35      275.24     59.87 o 
  -9  -1   4       14.10       27.79     27.00 o 
  -8  -1   4      338.58      376.14     57.38 o 
  -7  -1   4       65.18       67.24     27.99 o 
  -6  -1   4     2871.10     2914.13    117.05 o 
  -5  -1   4      352.82      396.96     23.13 o 
  -4  -1   4      259.56      226.90     14.88 o 
  -3  -1   4     1851.97     1795.57     61.57 o 
  -2  -1   4     7547.78     7734.69     85.44 o 
  -1  -1   4     1932.70     2010.46     52.02 o 
   0  -1   4     1261.00     1312.75     34.48 o 
   1  -1   4     1376.52     1308.04     51.80 o 
   2  -1   4    12053.57    11554.30    173.13 o 
   3  -1   4     1173.38      968.65     52.99 o 
   4  -1   4     1507.32     1534.66     73.91 o 
   5  -1   4     1009.21      911.57     63.75 o 
   6  -1   4      169.92      137.27     33.97 o 
   7  -1   4      625.44      708.56     66.14 o 
   8  -1   4       98.31       69.33     31.68 o 
   9  -1   4       14.57        0.00     19.13 o 
  10  -1   4       50.54       44.43     30.48 o 
 -10   0   4       97.65      149.32     47.22 o 
  -9   0   4      123.57      148.62     42.54 o 
  -8   0   4      367.17      412.80     58.17 o 
  -7   0   4       18.66       51.40     26.60 o 
  -6   0   4      436.52      438.94     28.62 o 
  -5   0   4     5240.93     5381.73    153.80 o 
  -4   0   4     1514.57     1671.98     44.66 o 
  -3   0   4      478.24      436.77     22.51 o 
  -2   0   4    10312.42    10664.03    169.39 o 
  -1   0   4     1409.43     1506.62     36.36 o 
   0   0   4    27699.10    28243.41    253.02 o 
   1   0   4     1567.47     1563.35     56.18 o 
   2   0   4    10516.85    10285.11    163.37 o 
   3   0   4      738.45      814.15     49.41 o 
   4   0   4     1239.80      935.48     58.08 o 
   5   0   4      517.82      471.28     47.02 o 
   6   0   4       18.01        5.58     17.93 o 
   7   0   4        7.71        0.00     18.53 o 
   8   0   4       13.47        0.00     21.02 o 
   9   0   4      250.62      214.57     50.60 o 
  10   0   4       24.18       18.33     28.89 o 
 -10   1   4       56.84      120.33     41.54 o 
  -9   1   4      278.78      305.12     57.18 o 
  -8   1   4      379.90      418.38     58.37 o 
  -7   1   4      913.11      911.97     70.93 o 
  -6   1   4     2798.13     2830.88     71.05 o 
  -5   1   4     1026.14     1000.95     39.85 o 
  -4   1   4        1.83        2.41      7.61 o 
  -3   1   4     3662.29     3641.08     66.79 o 
  -2   1   4      141.20      150.59     14.71 o 
  -1   1   4     6468.93     6734.69     81.00 o 
   0   1   4       22.94       18.68      7.68 o 
   1   1   4     5926.00     6012.03     93.74 o 
   2   1   4     1771.81     1664.72     44.97 o 
   3   1   4     3438.18     2894.60     92.74 o 
   4   1   4      935.18      897.43     57.48 o 
   5   1   4     2819.34     2648.55    107.38 o 
   6   1   4       47.41       45.52     23.41 o 
   7   1   4     1740.07     1930.93    107.88 o 
   8   1   4        7.18       15.44     21.42 o 
   9   1   4      103.04       93.44     34.87 o 
  10   1   4      101.58      177.71     54.19 o 
 -10   2   4       71.79       84.27     37.06 o 
  -9   2   4       72.16       88.76     37.55 o 
  -8   2   4     1324.06     1384.64     91.94 o 
  -7   2   4      200.81      198.53     26.16 o 
  -6   2   4      301.06      320.81     28.62 o 
  -5   2   4     1111.47     1126.50     44.03 o 
  -4   2   4     2814.95     2753.86     62.46 o 
  -3   2   4      193.74      213.42     17.89 o 
  -2   2   4     6168.52     6446.78     84.27 o 
  -1   2   4     2162.93     2225.57     46.61 o 
   0   2   4     3910.26     3920.34    133.88 o 
   1   2   4     3529.32     3606.70     62.82 o 
   2   2   4     1410.63     1404.55     32.63 o 
   3   2   4      109.95      137.28     17.84 o 
   4   2   4     2469.58     2221.31     90.95 o 
   5   2   4      773.32      633.85     54.49 o 
   6   2   4       14.18        0.00     16.93 o 
   7   2   4      373.47      368.47     55.58 o 
   8   2   4       26.04       33.07     27.89 o 
   9   2   4      357.24      391.19     64.85 o 
  10   2   4       25.68       25.30     31.48 o 
 -10   3   4        0.40       15.54     26.70 o 
  -9   3   4      281.51      340.08     58.08 o 
  -8   3   4        1.25        1.54     13.27 o 
  -7   3   4      131.53      165.44     25.52 o 
  -6   3   4      666.53      657.57     38.86 o 
  -5   3   4     1359.58     1296.58     48.56 o 
  -4   3   4       20.93       18.58     10.37 o 
  -3   3   4        6.70       12.68      9.22 o 
  -2   3   4     4867.44     4986.21     75.08 o 
  -1   3   4     2733.44     2817.00     53.75 o 
   0   3   4      467.20      473.45     16.84 o 
   1   3   4     3216.30     3244.35     88.75 o 
   2   3   4     8718.86     8762.29    236.63 o 
   3   3   4       45.72       88.26     12.47 o 
   4   3   4     1399.29     1257.83     53.39 o 
   5   3   4      325.08      336.50     41.94 o 
   6   3   4     3114.19     3024.80    127.61 o 
   7   3   4        8.82        8.07     22.61 o 
   8   3   4       81.04       69.53     35.66 o 
   9   3   4       54.27       78.20     37.65 o 
  10   3   4      418.05      435.22     74.71 o 
 -10   4   4      149.03      132.79     42.34 o 
  -9   4   4       78.80      120.14     39.75 o 
  -8   4   4      935.28      953.01     75.31 o 
  -7   4   4       26.58       40.26     17.56 o 
  -6   4   4        1.21        2.55     12.89 o 
  -5   4   4      661.48      651.57     36.14 o 
  -4   4   4       21.08       12.82     10.13 o 
  -3   4   4      152.66      114.64     15.90 o 
  -2   4   4        0.74        7.90      8.07 o 
  -1   4   4     5994.57     5751.65     99.61 o 
   0   4   4    10375.15    10951.99    269.11 o 
   1   4   4     6035.02     5784.95    205.10 o 
   2   4   4     2479.30     2632.25     75.81 o 
   3   4   4      542.57      473.99     23.48 o 
   4   4   4      669.23      628.54     29.00 o 
   5   4   4      479.17      454.74     34.91 o 
   6   4   4      176.42      153.51     38.75 o 
   7   4   4       30.26       45.62     30.48 o 
   8   4   4      289.96      309.40     57.78 o 
   9   4   4      314.97      386.21     67.64 o 
  10   4   4        1.63       24.11     29.88 o 
  -9   5   4        0.07       33.77     26.90 o 
  -8   5   4       12.73        5.29     14.61 o 
  -7   5   4       65.03       68.73     20.78 o 
  -6   5   4      756.87      746.05     41.97 o 
  -5   5   4        3.35        9.54     12.14 o 
  -4   5   4      161.27      155.43     19.96 o 
  -3   5   4      823.20      862.74     35.27 o 
  -2   5   4     3442.86     3237.11     63.50 o 
  -1   5   4      304.69      292.87     34.07 o 
   0   5   4       25.02       26.24      7.34 o 
   1   5   4      406.56      396.33     19.50 o 
   2   5   4     6630.97     6427.49    180.52 o 
   3   5   4        3.49        5.84      8.11 o 
   4   5   4      100.02      108.19     16.33 o 
   5   5   4      327.45      350.14     26.23 o 
   6   5   4       76.20       57.05     20.83 o 
   7   5   4      524.81      402.94     59.87 o 
   8   5   4        1.36       19.03     27.59 o 
   9   5   4       67.16       78.70     37.16 o 
  -9   6   4      200.76      245.25     52.99 o 
  -8   6   4       53.87       40.05     27.69 o 
  -7   6   4        0.79        0.00     17.23 o 
  -6   6   4      241.89      208.09     41.74 o 
  -5   6   4      596.90      692.42     60.96 o 
  -4   6   4     1534.19     1497.08     49.51 o 
  -3   6   4     1773.36     1805.02     49.19 o 
  -2   6   4      362.21      322.27     22.14 o 
  -1   6   4     2628.28     2448.87     50.99 o 
   0   6   4     3103.18     2910.90     61.76 o 
   1   6   4     1101.21     1043.56     31.46 o 
   2   6   4      338.36      315.56     20.01 o 
   3   6   4      346.76      384.88     23.55 o 
   4   6   4     1762.77     1867.95     50.72 o 
   5   6   4      154.46      144.45     20.25 o 
   6   6   4      260.44      239.37     32.92 o 
   7   6   4      126.40      117.39     28.65 o 
   8   6   4      499.00      468.29     68.14 o 
   9   6   4        9.23       19.33     29.19 o 
  -9   7   4       21.39       53.09     31.78 o 
  -8   7   4        6.91       17.63     25.50 o 
  -7   7   4      238.70      203.41     47.02 o 
  -6   7   4       53.34       83.08     32.47 o 
  -5   7   4      114.12       89.55     32.57 o 
  -4   7   4      679.47      629.36     59.57 o 
  -3   7   4     2571.68     2625.34    112.17 o 
  -2   7   4        4.70        0.00     18.93 o 
  -1   7   4     2260.76     2126.07     95.83 o 
   0   7   4       14.48        6.89      7.43 o 
   1   7   4      918.94      863.69     30.05 o 
   2   7   4       55.76       74.19     13.65 o 
   3   7   4     1077.24     1084.65     38.39 o 
   4   7   4     1078.90     1016.29     54.62 o 
   5   7   4      798.19      806.87     48.07 o 
   6   7   4       39.33       32.42     18.78 o 
   7   7   4      894.43      893.24     58.29 o 
   8   7   4       18.36       18.53     26.10 o 
   9   7   4      103.22      166.85     50.40 o 
  -9   8   4        0.56       31.98     30.58 o 
  -8   8   4      555.50      666.52     74.61 o 
  -7   8   4        8.79        0.00     18.33 o 
  -6   8   4      555.65      494.79     61.06 o 
  -5   8   4      459.75      396.67     56.48 o 
  -4   8   4     2503.40     2377.10    115.35 o 
  -3   8   4       16.01        7.47     16.93 o 
  -2   8   4      112.11       78.89     27.29 o 
  -1   8   4      117.54      124.22     34.17 o 
   0   8   4      373.63      373.77     30.80 o 
   1   8   4      417.66      393.99     32.13 o 
   2   8   4       18.09       24.96     14.95 o 
   3   8   4      216.04      210.84     21.52 o 
   4   8   4     1988.23     2061.33     56.81 o 
   5   8   4      208.79      244.38     32.33 o 
   6   8   4       10.04        7.11     16.28 o 
   7   8   4      162.81      208.96     35.77 o 
   8   8   4      281.37      348.35     45.33 o 
  -8   9   4       34.75       51.90     35.56 o 
  -7   9   4      320.49      402.04     65.65 o 
  -6   9   4      517.42      467.19     65.94 o 
  -5   9   4      102.39      144.24     42.44 o 
  -4   9   4      111.58      144.44     41.24 o 
  -3   9   4     4063.30     3820.92    148.82 o 
  -2   9   4      192.54      205.21     42.14 o 
  -1   9   4       73.39      100.81     31.18 o 
   0   9   4      102.73       93.16     20.73 o 
   1   9   4       53.17       70.63     20.99 o 
   2   9   4     1312.20     1205.60     84.67 o 
   3   9   4      411.61      427.24     36.79 o 
   4   9   4        6.85       11.75     21.62 o 
   5   9   4      185.32      235.99     50.40 o 
   6   9   4      864.88      930.79     57.89 o 
   7   9   4      178.15      233.91     38.02 o 
   8   9   4        0.39       21.51     20.90 o 
  -8  10   4      162.67      176.02     54.69 o 
  -7  10   4      586.08      571.99     78.60 o 
  -6  10   4       36.94       52.90     32.97 o 
  -5  10   4      482.31      491.40     68.53 o 
  -4  10   4      848.68      744.42     73.91 o 
  -3  10   4      182.33      228.62     48.91 o 
  -2  10   4       40.41       51.10     26.80 o 
  -1  10   4      598.69      580.41     41.04 o 
   0  10   4     1119.22      986.83     51.50 o 
   1  10   4      931.34      902.39     49.82 o 
   2  10   4      356.10      347.71     35.31 o 
   3  10   4      840.75      840.15     51.95 o 
   4  10   4       30.76       53.49     28.29 o 
   5  10   4      166.26      214.47     51.70 o 
   6  10   4       52.16       93.44     36.86 o 
   7  10   4      196.96      278.32     60.96 o 
  -7  11   4       58.61       66.64     38.75 o 
  -6  11   4      371.02      426.65     70.93 o 
  -5  11   4        9.08       26.30     27.39 o 
  -4  11   4       11.46        8.57     22.51 o 
  -3  11   4        7.97       19.92     22.91 o 
  -2  11   4     1308.82     1256.64     91.35 o 
  -1  11   4       56.10       52.18     21.82 o 
   0  11   4      168.27      194.44     30.04 o 
   1  11   4      154.98      162.02     28.66 o 
   2  11   4     2762.76     2680.44     88.36 o 
   3  11   4       67.33       67.14     33.77 o 
   4  11   4       20.00       12.85     26.30 o 
   5  11   4       34.20       47.22     32.67 o 
   6  11   4       97.85      156.10     48.51 o 
  -6  12   4       22.68       36.86     32.28 o 
  -5  12   4      193.91      229.51     57.08 o 
  -4  12   4       17.27       42.64     29.88 o 
  -3  12   4      437.45      357.52     61.56 o 
  -2  12   4       92.89       98.42     38.05 o 
  -1  12   4      854.53      860.96     54.75 o 
   0  12   4      399.96      411.28     42.15 o 
   1  12   4      272.57      324.86     38.53 o 
   2  12   4      230.82      282.42     37.07 o 
   3  12   4      454.65      467.79     66.64 o 
   4  12   4        4.17       23.71     27.29 o 
   5  12   4       79.42      109.38     42.83 o 
  -5  13   4        0.32        0.00     31.28 o 
  -4  13   4        1.09       24.70     31.68 o 
  -3  13   4       18.20       32.57     31.28 o 
  -2  13   4       42.73       65.28     23.94 o 
  -1  13   4      300.70      319.52     40.94 o 
   0  13   4        0.86        5.26     17.51 o 
   1  13   4      903.76      845.68     56.56 o 
   2  13   4      406.55      398.46     64.55 o 
   3  13   4       29.17       47.52     30.88 o 
   4  13   4       55.03       55.88     34.87 o 
  -3  14   4        3.29       22.01     35.06 o 
  -2  14   4       62.50       74.72     25.08 o 
  -1  14   4        6.40       13.19     18.27 o 
   0  14   4       87.20      127.81     30.78 o 
   1  14   4       90.35      113.76     42.04 o 
   2  14   4        0.92       20.82     28.19 o 
  -3 -14   5       27.73       31.28     40.44 o 
  -2 -14   5        0.41        0.00     28.89 o 
  -1 -14   5      399.57      396.96     72.22 o 
   0 -14   5       57.74       83.58     39.55 o 
   2 -14   5       66.97       76.80     37.55 o 
   3 -14   5       80.35       89.45     42.44 o 
  -5 -13   5       22.55       15.74     34.67 o 
  -4 -13   5       15.06       45.82     33.77 o 
  -3 -13   5       59.64       34.07     29.88 o 
  -2 -13   5      171.04      175.32     50.01 o 
  -1 -13   5       43.02       21.92     26.90 o 
   0 -13   5     1599.02     1523.31    110.97 o 
   1 -13   5        1.39       28.59     25.90 o 
   2 -13   5      243.04      314.28     57.18 o 
   3 -13   5        5.49       11.65     25.70 o 
   4 -13   5       29.94       85.17     39.55 o 
  -6 -12   5       28.75       61.96     41.84 o 
  -5 -12   5       74.98      104.40     41.84 o 
  -4 -12   5      191.98      182.00     49.61 o 
  -3 -12   5       12.99       47.02     27.00 o 
  -2 -12   5        2.25        0.00     20.62 o 
  -1 -12   5      463.54      465.20     65.85 o 
   0 -12   5      140.01      169.64     45.32 o 
   1 -12   5       22.00        8.07     22.01 o 
   2 -12   5      418.94      395.97     59.47 o 
   3 -12   5       10.02       42.24     27.49 o 
   4 -12   5        0.47        3.59     23.71 o 
   5 -12   5        2.34       14.54     29.59 o 
  -7 -11   5       25.82       44.83     38.15 o 
  -6 -11   5      142.00      184.98     51.30 o 
  -5 -11   5        4.46       16.54     24.60 o 
  -4 -11   5      616.09      579.06     66.94 o 
  -3 -11   5      561.69      596.29     66.94 o 
  -2 -11   5       82.25      107.19     38.55 o 
  -1 -11   5      276.97      274.94     51.40 o 
   0 -11   5      424.23      454.54     50.40 o 
   1 -11   5      577.25      627.67     61.56 o 
   2 -11   5      445.24      439.50     60.37 o 
   3 -11   5       29.87       23.21     26.30 o 
   4 -11   5       49.09       42.93     27.89 o 
   5 -11   5      278.54      355.82     63.45 o 
   6 -11   5       14.36       24.90     31.98 o 
  -7 -10   5       11.65       15.87     18.24 o 
  -6 -10   5      399.55      472.53     46.80 o 
  -5 -10   5       99.20       79.99     32.77 o 
  -4 -10   5      593.92      513.71     59.97 o 
  -3 -10   5      125.37      153.01     41.04 o 
  -2 -10   5      157.44      204.01     43.23 o 
  -1 -10   5      156.45      113.66     34.47 o 
   0 -10   5       96.21       99.81     32.97 o 
   1 -10   5        5.78        0.00     16.83 o 
   2 -10   5       87.48      124.42     36.26 o 
   3 -10   5      133.01      161.57     42.73 o 
   4 -10   5      213.57      260.19     52.70 o 
   5 -10   5        0.61        0.00     22.81 o 
   6 -10   5      185.08      273.24     58.57 o 
   7 -10   5      201.08      244.06     59.27 o 
  -8  -9   5       18.08       16.84     21.62 o 
  -7  -9   5      483.23      550.46     50.11 o 
  -6  -9   5       10.08        7.86     16.45 o 
  -5  -9   5      335.01      405.15     39.99 o 
  -4  -9   5      736.35      673.15     44.27 o 
  -3  -9   5     1178.71     1074.48     58.77 o 
  -2  -9   5      890.93      801.94     43.23 o 
  -1  -9   5      174.31      185.64     25.07 o 
   0  -9   5       76.38       94.93     30.78 o 
   1  -9   5      521.33      592.01     59.17 o 
   2  -9   5      229.59      163.77     37.85 o 
   3  -9   5      112.05      185.98     41.94 o 
   4  -9   5     1709.97     1713.37    104.79 o 
   5  -9   5      777.37      830.98     78.60 o 
   6  -9   5      373.95      519.99     71.32 o 
   7  -9   5      102.70      115.25     41.44 o 
   8  -9   5        3.96       17.23     28.99 o 
  -9  -8   5       57.64       84.31     32.38 o 
  -8  -8   5       56.06       69.62     24.44 o 
  -7  -8   5       42.38       26.10     19.02 o 
  -6  -8   5      731.72      722.38     49.36 o 
  -5  -8   5      328.97      351.50     36.66 o 
  -4  -8   5      765.62      748.99     44.32 o 
  -3  -8   5      130.52      151.03     24.09 o 
  -2  -8   5      760.34      755.74     41.39 o 
  -1  -8   5      389.02      374.37     23.09 o 
   0  -8   5       33.52       44.08     14.79 o 
   1  -8   5      226.87      214.00     23.36 o 
   2  -8   5     3287.21     3473.06    130.59 o 
   3  -8   5      376.12      422.57     50.80 o 
   4  -8   5      339.95      316.48     51.70 o 
   5  -8   5       34.64       36.96     24.80 o 
   6  -8   5       34.27       49.21     29.98 o 
   7  -8   5      301.85      402.14     66.24 o 
   8  -8   5       13.39       16.74     28.39 o 
  -9  -7   5       85.15       88.69     28.15 o 
  -8  -7   5      683.48      635.16     51.53 o 
  -7  -7   5        2.21        0.00     14.97 o 
  -6  -7   5       19.58       13.14     15.60 o 
  -5  -7   5       36.94       31.76     16.05 o 
  -4  -7   5       31.68       42.31     15.93 o 
  -3  -7   5      579.13      568.67     36.65 o 
  -2  -7   5      745.65      728.09     29.17 o 
  -1  -7   5      378.77      412.18     23.21 o 
   0  -7   5     4679.95     4786.59     85.61 o 
   1  -7   5     1163.60     1195.38     68.93 o 
   2  -7   5      197.65      205.03     22.93 o 
   3  -7   5        6.69        5.34     10.97 o 
   4  -7   5     3189.54     3027.65     81.49 o 
   5  -7   5       32.14       29.31     15.70 o 
   6  -7   5      229.35      198.53     45.42 o 
   7  -7   5        0.26        0.60     20.32 o 
   8  -7   5       75.58       78.60     39.35 o 
   9  -7   5       60.05      135.18     48.41 o 
  -9  -6   5      245.66      303.86     43.29 o 
  -8  -6   5       11.26        6.72     17.33 o 
  -7  -6   5      153.48      156.34     31.88 o 
  -6  -6   5      787.26      736.86     47.02 o 
  -5  -6   5      386.69      361.72     33.11 o 
  -4  -6   5       32.92       33.75     14.27 o 
  -3  -6   5     2246.61     2264.94     66.52 o 
  -2  -6   5       15.02        7.96      8.13 o 
  -1  -6   5     1657.96     1597.52     39.55 o 
   0  -6   5     1513.72     1470.81     63.35 o 
   1  -6   5      121.49      119.24     22.71 o 
   2  -6   5      722.64      716.53     47.02 o 
   3  -6   5     2251.90     2134.04     83.48 o 
   4  -6   5       93.12      105.01     19.94 o 
   5  -6   5      107.97       92.35     21.03 o 
   6  -6   5        4.09        7.22     12.12 o 
   7  -6   5      313.33      341.36     38.03 o 
   8  -6   5       63.56       71.80     27.79 o 
   9  -6   5        0.69       22.01     30.38 o 
 -10  -5   5       23.80       48.81     36.46 o 
  -9  -5   5       91.94       94.73     41.84 o 
  -8  -5   5     1463.09     1378.80     70.05 o 
  -7  -5   5        8.67       17.08     14.90 o 
  -6  -5   5      680.68      618.03     42.06 o 
  -5  -5   5        1.59        0.00     12.35 o 
  -4  -5   5      759.41      703.09     39.48 o 
  -3  -5   5       72.16       68.94     10.49 o 
  -2  -5   5     1097.37     1057.86     57.98 o 
  -1  -5   5      777.76      717.89     32.94 o 
   0  -5   5      915.84      879.00     48.41 o 
   1  -5   5     4848.22     4573.90    110.17 o 
   2  -5   5      549.64      515.80     40.74 o 
   3  -5   5        3.61        3.09     12.95 o 
   4  -5   5      145.65      143.84     29.78 o 
   5  -5   5      139.95      166.75     34.57 o 
   6  -5   5      105.58      101.53     22.47 o 
   7  -5   5      240.39      253.80     33.81 o 
   8  -5   5        3.24        3.64     17.03 o 
   9  -5   5      371.59      444.05     48.95 o 
 -10  -4   5        0.55        0.00     30.28 o 
  -9  -4   5      326.83      274.94     58.67 o 
  -8  -4   5       37.87       34.17     28.99 o 
  -7  -4   5       31.51       25.51     16.68 o 
  -6  -4   5      928.32      852.00     48.28 o 
  -5  -4   5      592.10      585.29     38.35 o 
  -4  -4   5      138.49      143.67     21.55 o 
  -3  -4   5     1685.23     1655.82     68.49 o 
  -2  -4   5     4023.11     3947.06    130.54 o 
  -1  -4   5      280.21      269.37     20.28 o 
   0  -4   5       73.50       79.19     18.83 o 
   1  -4   5       62.45       85.07     19.52 o 
   2  -4   5      799.89      636.94     43.33 o 
   3  -4   5       59.82       55.58     20.12 o 
   4  -4   5     2683.64     2563.68     98.12 o 
   5  -4   5       18.87       27.69     21.12 o 
   6  -4   5     1021.43     1041.67     74.01 o 
   7  -4   5        7.23       15.36     15.13 o 
   8  -4   5       13.79        4.26     15.63 o 
   9  -4   5        0.32        0.00     15.84 o 
 -10  -3   5        0.68       12.95     26.30 o 
  -9  -3   5       98.94      130.79     42.34 o 
  -8  -3   5      210.72      182.20     46.52 o 
  -7  -3   5      917.44      807.77     71.62 o 
  -6  -3   5       79.53       78.68     22.51 o 
  -5  -3   5      903.39      857.53     43.70 o 
  -4  -3   5     2490.25     2479.57     65.78 o 
  -3  -3   5     1731.69     1539.28     47.33 o 
  -2  -3   5      614.05      593.09     27.95 o 
  -1  -3   5     3408.67     3163.40     68.09 o 
   0  -3   5     1173.67     1168.88     53.99 o 
   1  -3   5     6485.06     6133.27    126.71 o 
   2  -3   5      266.93      360.11     33.27 o 
   3  -3   5      420.67      421.37     39.45 o 
   4  -3   5     1757.17     1657.29     79.79 o 
   5  -3   5       10.51       11.16     17.73 o 
   6  -3   5       81.08       89.16     30.18 o 
   7  -3   5      219.11      316.77     51.30 o 
   8  -3   5      696.87      650.30     48.18 o 
   9  -3   5       96.48      124.68     29.00 o 
  10  -3   5       16.03       23.20     20.01 o 
 -10  -2   5      196.18      184.79     51.80 o 
  -9  -2   5      288.22      317.37     59.07 o 
  -8  -2   5      336.71      306.41     54.09 o 
  -7  -2   5       59.24       45.62     25.40 o 
  -6  -2   5      655.22      610.94     57.18 o 
  -5  -2   5      508.79      456.47     32.35 o 
  -4  -2   5      734.97      762.83     31.33 o 
  -3  -2   5      386.87      309.57     21.91 o 
  -2  -2   5     2928.11     2886.20     57.51 o 
  -1  -2   5       84.44       61.81     10.34 o 
   0  -2   5      676.17      713.04     42.14 o 
   2  -2   5     1926.33     1646.83     67.94 o 
   3  -2   5     2127.32     1818.86     76.70 o 
   4  -2   5      191.91      213.18     34.37 o 
   5  -2   5      527.73      481.94     49.51 o 
   6  -2   5      256.89      262.19     44.13 o 
   7  -2   5      460.05      553.46     60.67 o 
   8  -2   5       45.37       36.86     28.89 o 
   9  -2   5        4.18        4.96     23.66 o 
  10  -2   5       12.62       28.89     33.17 o 
 -10  -1   5       10.90        0.00     21.92 o 
  -9  -1   5        3.02       31.58     25.50 o 
  -8  -1   5       97.39      100.51     35.16 o 
  -7  -1   5       51.30       68.24     27.69 o 
  -6  -1   5      137.25      115.75     32.37 o 
  -5  -1   5      238.21      225.38     20.33 o 
  -4  -1   5     4880.02     4833.23    124.24 o 
  -3  -1   5      812.56      769.65     23.69 o 
  -2  -1   5     6245.13     6503.09     63.80 o 
  -1  -1   5      372.42      306.15     13.40 o 
   0  -1   5     9859.16     9511.64    107.21 o 
   1  -1   5     2179.73     2086.03     72.22 o 
   2  -1   5     2687.40     2715.89     87.66 o 
   3  -1   5       79.59       88.36     23.51 o 
   4  -1   5     6815.25     6432.31    157.69 o 
   5  -1   5      864.56      854.39     63.06 o 
   6  -1   5      292.24      340.88     49.21 o 
   7  -1   5       16.12       14.44     20.02 o 
   8  -1   5      431.80      443.98     64.15 o 
   9  -1   5       54.02       49.31     31.78 o 
  10  -1   5       68.61       66.14     38.85 o 
 -10   0   5      116.72      127.21     43.33 o 
  -9   0   5       22.88       47.91     28.69 o 
  -8   0   5      101.12       79.49     33.67 o 
  -7   0   5      908.06      836.16     70.43 o 
  -6   0   5      737.55      748.15     37.47 o 
  -5   0   5      931.43      950.55     38.78 o 
  -4   0   5       55.25       66.93     13.36 o 
  -3   0   5      165.97      167.43     16.49 o 
  -2   0   5      436.03      436.54     23.18 o 
  -1   0   5    11458.89    11655.03    122.82 o 
   0   0   5      202.33      225.69     17.84 o 
   1   0   5     2461.47     2360.27     76.60 o 
   2   0   5     1401.23     1185.81     58.17 o 
   3   0   5      249.36      190.46     30.18 o 
   4   0   5      309.66      244.85     36.16 o 
   5   0   5     1231.87     1236.12     76.80 o 
   6   0   5       39.86       51.90     23.51 o 
   7   0   5      529.13      627.37     64.95 o 
   8   0   5      950.50      869.04     80.89 o 
   9   0   5       54.21       60.27     31.58 o 
  10   0   5       85.43       83.38     41.14 o 
 -10   1   5       10.30       24.70     28.89 o 
  -9   1   5       45.38       93.24     36.46 o 
  -8   1   5      119.42      154.30     41.04 o 
  -7   1   5      129.09      114.36     35.96 o 
  -6   1   5       56.69       78.75     18.28 o 
  -5   1   5      344.52      322.61     24.96 o 
  -4   1   5     4178.42     3866.27     74.96 o 
  -3   1   5     1244.82     1257.94     40.74 o 
  -2   1   5      573.73      578.40     26.96 o 
  -1   1   5     5703.78     5826.84    163.27 o 
   0   1   5       38.94       76.74     12.89 o 
   1   1   5     5510.61     5413.49    114.81 o 
   2   1   5        3.85        1.88      7.50 o 
   3   1   5     1078.53      964.67     57.28 o 
   4   1   5     3921.72     3554.35    118.34 o 
   5   1   5     5691.30     5483.48    159.38 o 
   6   1   5      554.25      493.19     53.69 o 
   7   1   5      728.80      657.76     67.44 o 
   8   1   5       84.83       93.74     36.56 o 
   9   1   5      337.95      304.22     59.77 o 
  10   1   5        1.56        6.38     32.08 o 
 -10   2   5      144.58      171.24     48.31 o 
  -9   2   5       54.67       87.46     36.16 o 
  -8   2   5       40.31        7.67     24.31 o 
  -7   2   5      514.49      514.60     72.67 o 
  -6   2   5     1789.74     1738.85     87.46 o 
  -5   2   5     1857.59     1797.94     98.67 o 
  -4   2   5     1291.36     1188.01     43.67 o 
  -3   2   5     2431.04     2234.51     55.57 o 
  -2   2   5      825.18      737.53     31.17 o 
  -1   2   5     1622.44     1545.60     70.83 o 
   0   2   5      592.44      584.41     16.56 o 
   1   2   5      478.47      510.71     18.89 o 
   2   2   5      884.49      790.11     34.70 o 
   3   2   5      316.09      345.97     25.94 o 
   4   2   5     1521.97     1368.60     74.51 o 
   5   2   5      411.00      369.37     47.91 o 
   7   2   5       78.71       43.33     30.28 o 
   8   2   5       40.24       44.53     32.37 o 
   9   2   5       28.73       52.30     28.79 o 
  10   2   5      132.39      128.90     48.71 o 
 -10   3   5       32.58       59.87     34.07 o 
  -9   3   5       39.45      102.50     39.95 o 
  -8   3   5      134.51      143.74     40.05 o 
  -7   3   5     1191.39     1189.32     54.70 o 
  -6   3   5       18.89       20.40     14.69 o 
  -5   3   5      481.58      495.51     32.54 o 
  -4   3   5      107.78      123.21     18.48 o 
  -3   3   5       26.89       67.48     14.27 o 
  -2   3   5     3959.52     3945.57     72.01 o 
  -1   3   5     5181.35     4883.28     78.27 o 
   0   3   5       37.95       52.32      7.71 o 
   1   3   5     3634.44     3493.70     80.60 o 
   2   3   5     1448.24     1411.56     35.82 o 
   3   3   5       26.90       14.51      8.60 o 
   4   3   5      144.73      151.63     22.18 o 
   5   3   5     2643.66     2488.57    109.48 o 
   6   3   5        1.30        6.28     20.72 o 
   7   3   5       20.14       15.44     26.50 o 
   8   3   5      343.50      287.69     58.37 o 
   9   3   5      376.35      307.81     63.26 o 
 -10   4   5      236.35      282.11     58.27 o 
  -9   4   5       36.41       43.73     28.99 o 
  -8   4   5       50.66       60.46     21.19 o 
  -7   4   5      394.28      364.15     34.35 o 
  -6   4   5     2366.42     2476.99     74.26 o 
  -5   4   5      194.18      238.14     26.37 o 
  -4   4   5       42.50       51.29     14.83 o 
  -3   4   5     1863.78     1929.53     53.68 o 
  -2   4   5     7335.32     7346.13    100.95 o 
  -1   4   5       15.40       32.68     11.43 o 
   0   4   5     1160.99     1202.38     29.87 o 
   1   4   5     1162.68     1163.12     35.88 o 
   2   4   5     7115.92     7379.93    189.69 o 
   3   4   5     2580.75     2489.72     60.35 o 
   4   4   5       41.06       54.19     13.73 o 
   5   4   5      706.98      530.75     53.39 o 
   6   4   5      770.35      614.62     63.55 o 
   7   4   5       15.20        8.77     23.71 o 
   8   4   5       24.58       34.57     31.18 o 
   9   4   5      144.59      176.82     50.50 o 
  -8   5   5        2.00        0.40     22.21 o 
  -7   5   5      158.91      203.73     28.65 o 
  -6   5   5      130.57      130.92     37.70 o 
  -5   5   5       59.94       87.42     19.65 o 
  -4   5   5     2977.22     3001.66     72.50 o 
  -3   5   5      147.75      160.41     19.75 o 
  -2   5   5      850.55      874.17     35.35 o 
  -1   5   5     2426.19     2255.00     54.91 o 
   0   5   5     4381.42     4351.28    146.84 o 
   1   5   5      854.60      815.27     38.03 o 
   2   5   5      983.97     1042.72     33.71 o 
   3   5   5        1.06        2.05      8.62 o 
   4   5   5     2088.57     2154.00     63.03 o 
   5   5   5      367.32      383.79     28.54 o 
   6   5   5        5.27        0.00     18.53 o 
   7   5   5       31.95       45.42     31.78 o 
   8   5   5      308.65      382.72     64.45 o 
   9   5   5       10.66       21.72     29.39 o 
  -9   6   5       76.98      102.80     37.85 o 
  -8   6   5      124.55      144.54     41.94 o 
  -7   6   5     1063.84      998.94     80.09 o 
  -6   6   5      293.34      316.48     49.81 o 
  -5   6   5      438.36      359.41     49.31 o 
  -4   6   5      660.62      670.92     37.06 o 
  -3   6   5     1469.23     1400.24     47.19 o 
  -2   6   5      422.79      433.05     27.09 o 
  -1   6   5     6433.65     6403.63    124.92 o 
   0   6   5      484.15      478.49     22.32 o 
   1   6   5     7937.09     8140.76    271.81 o 
   2   6   5        0.81        0.00      8.15 o 
   3   6   5      916.07      869.45     36.67 o 
   4   6   5     1867.96     1858.16     52.65 o 
   5   6   5      443.45      405.88     30.02 o 
   6   6   5       82.38       77.12     23.49 o 
   7   6   5      212.87      259.60     53.99 o 
   8   6   5        0.06        0.00     24.01 o 
   9   6   5      139.37      196.04     54.89 o 
  -9   7   5        3.09       32.08     31.08 o 
  -8   7   5      418.60      454.84     65.75 o 
  -7   7   5      272.04      318.97     56.48 o 
  -6   7   5      652.72      651.98     66.64 o 
  -5   7   5       31.46       40.44     25.90 o 
  -4   7   5     4646.85     4600.50    156.39 o 
  -3   7   5      149.97      125.22     34.47 o 
  -2   7   5      198.58      165.26     37.65 o 
  -1   7   5       17.84       30.68     22.31 o 
   0   7   5     2179.51     2162.09     46.45 o 
   1   7   5      663.20      616.18     27.42 o 
   2   7   5      123.11      138.72     17.24 o 
   3   7   5      820.37      879.42     36.22 o 
   4   7   5     2235.20     2184.61     90.92 o 
   5   7   5        2.52        4.52     12.56 o 
   6   7   5       20.09       23.36     18.94 o 
   7   7   5        5.51        0.00     15.36 o 
   8   7   5      154.97      165.86     49.51 o 
  -9   8   5      184.85      172.13     51.30 o 
  -8   8   5        4.96        7.77     26.40 o 
  -7   8   5      879.78      879.30     81.58 o 
  -6   8   5      119.53       98.42     37.16 o 
  -5   8   5      210.57      210.19     46.62 o 
  -4   8   5       31.78       20.32     24.31 o 
  -3   8   5     4209.58     3893.74    146.53 o 
  -2   8   5     1366.35     1232.33     81.09 o 
  -1   8   5      173.19      167.09     23.47 o 
   0   8   5      199.22      192.15     25.59 o 
   1   8   5       25.66       31.68     16.24 o 
   2   8   5      316.09      341.08     32.68 o 
   3   8   5     1997.86     1968.49     54.37 o 
   4   8   5      247.97      229.15     24.16 o 
   5   8   5      101.87      117.41     25.63 o 
   6   8   5      883.57      985.16     59.45 o 
   7   8   5        0.99        4.69     18.66 o 
   8   8   5        5.68        0.00     19.26 o 
  -8   9   5      179.83      259.70     59.77 o 
  -7   9   5      284.22      331.62     62.26 o 
  -6   9   5       47.93       74.11     33.57 o 
  -5   9   5      828.68      751.69     74.91 o 
  -4   9   5     1640.32     1506.07     99.22 o 
  -3   9   5      418.27      374.55     56.48 o 
  -2   9   5      183.23      134.28     37.95 o 
  -1   9   5     1224.45     1123.22     52.46 o 
   0   9   5      169.79      167.41     25.22 o 
   1   9   5      702.61      678.16     42.47 o 
   2   9   5       76.35       84.14     20.65 o 
   3   9   5      867.01      956.22     50.94 o 
   4   9   5       10.80       17.18     15.53 o 
   5   9   5      224.80      345.66     56.68 o 
   6   9   5       11.08       16.10     19.42 o 
   7   9   5      421.06      455.74     48.72 o 
  -7  10   5       34.98       39.65     32.28 o 
  -6  10   5      490.59      524.97     73.52 o 
  -5  10   5       45.25       25.40     26.90 o 
  -4  10   5       63.66       53.09     31.88 o 
  -3  10   5       12.99       23.51     25.70 o 
  -2  10   5     2226.06     2191.62    117.35 o 
  -1  10   5     1159.77     1011.11    118.84 o 
   0  10   5        0.27        2.48     13.77 o 
   1  10   5      467.99      418.49     36.93 o 
   2  10   5     1100.04     1078.04     55.31 o 
   3  10   5      122.18      178.22     28.80 o 
   4  10   5      258.36      271.65     51.60 o 
   5  10   5       81.83      102.60     38.85 o 
   6  10   5       75.32      158.49     48.71 o 
   7  10   5       55.60       93.94     43.13 o 
  -7  11   5       16.85       43.93     34.96 o 
  -6  11   5       71.38       66.34     35.86 o 
  -5  11   5       26.01       29.09     26.20 o 
  -4  11   5        0.77        6.47     20.92 o 
  -3  11   5      783.62      702.38     73.42 o 
  -2  11   5      103.02       90.95     35.76 o 
  -1  11   5      379.20      409.96     40.30 o 
   0  11   5      960.36     1020.85     56.83 o 
   1  11   5      219.21      214.72     32.18 o 
   2  11   5      374.17      401.03     40.41 o 
   3  11   5      342.73      396.27     60.96 o 
   4  11   5       28.98       44.43     32.87 o 
   5  11   5       23.47       38.35     31.68 o 
   6  11   5       33.23       56.98     37.46 o 
  -6  12   5      128.51      159.68     49.71 o 
  -5  12   5        7.38       42.24     36.76 o 
  -4  12   5        2.39        0.00     20.62 o 
  -3  12   5      115.64      116.95     39.45 o 
  -2  12   5      429.32      386.35     42.67 o 
  -1  12   5       87.35       96.74     25.46 o 
   0  12   5       19.90       26.50     18.45 o 
   1  12   5     1035.85     1070.96     60.87 o 
   2  12   5      139.29      140.56     30.39 o 
   3  12   5       13.07       52.30     31.98 o 
   4  12   5        1.53       12.85     28.39 o 
   5  12   5       49.80       73.71     38.25 o 
  -4  13   5      102.33      103.70     46.22 o 
  -3  13   5       15.68       54.69     35.06 o 
  -2  13   5       77.19       89.95     39.75 o 
  -1  13   5       35.06       41.51     23.06 o 
   0  13   5      236.31      309.76     41.09 o 
   1  13   5        3.05       16.11     19.37 o 
   2  13   5        9.44       31.68     26.70 o 
   3  13   5       27.15       50.31     32.28 o 
  -2  14   5       36.67       48.81     41.04 o 
  -1  14   5       82.17       71.03     40.74 o 
   0  14   5        0.18       21.02     29.59 o 
   1  14   5       22.35       45.98     25.29 o 
  -2 -14   6       88.00      117.74     48.41 o 
  -1 -14   6        3.61       17.73     33.87 o 
   0 -14   6      367.06      365.88     69.03 o 
   2 -14   6       17.49       44.33     33.67 o 
  -4 -13   6        0.33       15.64     28.59 o 
  -3 -13   6        5.63        7.37     23.11 o 
  -2 -13   6      204.46      219.25     56.78 o 
  -1 -13   6      674.97      639.23     74.71 o 
   0 -13   6      438.07      442.49     68.63 o 
   2 -13   6      174.59      185.48     47.52 o 
   3 -13   6       20.51       40.44     30.88 o 
   4 -13   6        1.39       14.24     32.87 o 
  -5 -12   6       34.28       64.95     35.36 o 
  -4 -12   6      214.30      232.00     54.29 o 
  -3 -12   6       26.85       71.12     30.68 o 
  -2 -12   6      181.26      209.09     51.00 o 
  -1 -12   6       15.36        8.67     21.22 o 
   0 -12   6       25.02       22.71     23.41 o 
   1 -12   6      668.10      681.56     67.34 o 
   2 -12   6       56.52       89.55     37.46 o 
   3 -12   6        0.10        0.00     20.42 o 
   4 -12   6        1.15       16.54     24.21 o 
   5 -12   6       52.70       85.87     42.93 o 
  -6 -11   6      344.06      427.65     70.43 o 
  -5 -11   6       15.60       43.03     27.89 o 
  -4 -11   6        8.29        4.68     20.92 o 
  -3 -11   6      165.46      172.53     46.02 o 
  -2 -11   6      841.99      909.38     80.89 o 
  -1 -11   6        0.01        2.69     19.52 o 
   0 -11   6       81.62      120.04     33.87 o 
   1 -11   6        0.50       22.51     22.51 o 
   2 -11   6       16.76       23.31     23.31 o 
   3 -11   6      242.63      198.53     48.41 o 
   4 -11   6      272.62      341.58     60.67 o 
   5 -11   6        1.75       15.84     26.20 o 
   6 -11   6      335.42      318.47     69.33 o 
  -7 -10   6      370.26      458.62     57.98 o 
  -6 -10   6        7.86       28.36     19.40 o 
  -5 -10   6      329.03      321.12     38.51 o 
  -4 -10   6      261.64      314.28     54.99 o 
  -3 -10   6      654.94      548.38     61.46 o 
  -2 -10   6       24.25       14.15     20.82 o 
  -1 -10   6      391.49      333.51     51.90 o 
   0 -10   6      104.69      105.29     34.17 o 
   1 -10   6      655.23      735.06     64.05 o 
   2 -10   6        2.07        0.70     18.23 o 
   3 -10   6        2.31        0.00     19.33 o 
   4 -10   6      121.79      156.69     43.93 o 
   5 -10   6        2.01        0.00     19.13 o 
   6 -10   6      217.07      210.19     55.39 o 
   7 -10   6      182.99      178.61     51.10 o 
  -8  -9   6        5.43       14.79     22.39 o 
  -7  -9   6      157.38      182.63     34.23 o 
  -6  -9   6      100.96      151.39     30.44 o 
  -5  -9   6      552.08      592.15     44.67 o 
  -4  -9   6      146.73      168.32     28.05 o 
  -3  -9   6       84.05      115.19     23.41 o 
  -2  -9   6       31.94       39.37     15.91 o 
  -1  -9   6       55.03       78.76     20.28 o 
   0  -9   6      257.08      274.14     43.13 o 
   1  -9   6        8.80        7.17     20.02 o 
   2  -9   6      131.91      134.38     36.46 o 
   3  -9   6     1660.40     1583.87     99.02 o 
   4  -9   6        4.10        7.17     20.32 o 
   5  -9   6        4.62       10.66     22.51 o 
   6  -9   6        0.15        3.39     22.61 o 
   7  -9   6      310.45      409.02     70.83 o 
  -8  -8   6      342.91      373.01     46.16 o 
  -7  -8   6       61.53       74.45     23.23 o 
  -6  -8   6       20.69       34.12     19.08 o 
  -5  -8   6      393.60      344.45     36.93 o 
  -4  -8   6     1501.92     1467.07     62.41 o 
  -3  -8   6       18.19       32.45     15.38 o 
  -2  -8   6     1170.08     1002.85    135.58 o 
  -1  -8   6       69.48       74.73     15.26 o 
   0  -8   6      304.25      314.84     26.84 o 
   1  -8   6      278.38      308.22     34.17 o 
   2  -8   6        3.76        5.02     11.84 o 
   3  -8   6        6.28        1.29     16.74 o 
   4  -8   6     1271.11     1238.61     88.06 o 
   5  -8   6      197.68      201.52     46.02 o 
   6  -8   6       79.61      124.12     42.04 o 
   7  -8   6       48.94       79.39     35.46 o 
   8  -8   6        0.79        1.79     25.40 o 
  -9  -7   6      114.65      171.58     38.10 o 
  -8  -7   6       36.02       63.56     23.78 o 
  -7  -7   6      174.61      233.79     36.48 o 
  -6  -7   6      129.06      124.43     26.64 o 
  -5  -7   6      114.70      133.53     25.48 o 
  -4  -7   6       67.23       57.92     18.23 o 
  -3  -7   6      561.81      507.90     36.13 o 
  -2  -7   6      256.82      278.21     21.18 o 
  -1  -7   6     1678.95     1670.43     52.24 o 
   0  -7   6      427.18      388.85     28.12 o 
   1  -7   6      500.95      539.63     32.81 o 
   2  -7   6     2151.52     2072.53     64.45 o 
   3  -7   6      221.80      204.86     37.65 o 
   4  -7   6       94.62       99.64     21.32 o 
   5  -7   6        4.45       13.22     12.47 o 
   6  -7   6       25.36       56.18     29.98 o 
   7  -7   6        9.55       47.62     28.89 o 
   8  -7   6      278.19      369.27     67.64 o 
  -9  -6   6      180.82      212.71     38.90 o 
  -8  -6   6     1076.48     1031.44     62.87 o 
  -7  -6   6       34.15       50.37     20.78 o 
  -6  -6   6        0.21        7.91     12.43 o 
  -5  -6   6        7.71        8.50     12.42 o 
  -4  -6   6     2220.56     2170.47     71.03 o 
  -3  -6   6      413.65      399.87     46.37 o 
  -2  -6   6       48.41       47.27     15.94 o 
  -1  -6   6      592.52      537.01     32.25 o 
   0  -6   6      590.01      493.69     41.64 o 
   1  -6   6     4110.80     3962.57    112.96 o 
   2  -6   6       20.01       31.58     18.73 o 
   3  -6   6      827.62      784.46     56.18 o 
   4  -6   6     1263.53     1264.51     74.21 o 
   5  -6   6      359.76      401.65     48.11 o 
   6  -6   6      130.53      139.12     26.45 o 
   7  -6   6       25.15       11.95     15.17 o 
   8  -6   6        1.13        0.00     14.91 o 
   9  -6   6       95.88      153.41     49.41 o 
 -10  -5   6       85.31      132.59     47.42 o 
  -9  -5   6       59.62       57.58     32.08 o 
  -8  -5   6      294.53      257.23     37.95 o 
  -7  -5   6       40.82       21.35     16.46 o 
  -6  -5   6      108.74      129.26     25.15 o 
  -5  -5   6      548.65      553.86     53.69 o 
  -4  -5   6       19.65       18.97     13.56 o 
  -3  -5   6      505.00      525.82     33.24 o 
  -2  -5   6     3411.45     3414.45    124.97 o 
  -1  -5   6     2324.80     2411.17     61.69 o 
   0  -5   6        7.46        0.00     11.75 o 
   1  -5   6     2204.82     2233.76     83.88 o 
   2  -5   6     1187.34     1165.59     64.35 o 
   3  -5   6      110.33      110.67     27.99 o 
   4  -5   6      392.35      350.05     41.94 o 
   5  -5   6       22.33       21.82     21.82 o 
   6  -5   6      443.24      507.34     55.49 o 
   7  -5   6      135.18      137.94     28.35 o 
   8  -5   6       80.72      112.04     28.01 o 
   9  -5   6       91.04      101.12     28.43 o 
 -10  -4   6        1.02        0.00     28.79 o 
  -9  -4   6      271.04      263.18     57.88 o 
  -8  -4   6      162.81      159.18     45.72 o 
  -7  -4   6     1065.94     1093.85     58.03 o 
  -6  -4   6        7.33       15.06     15.79 o 
  -5  -4   6       42.11       48.43     16.70 o 
  -4  -4   6      864.79      854.68    121.28 o 
  -3  -4   6     1552.15     1468.92     50.48 o 
  -2  -4   6      701.53      687.17     33.62 o 
  -1  -4   6     4812.51     4675.06     81.16 o 
   0  -4   6      822.62      764.84     49.41 o 
   1  -4   6     2805.97     2701.75     91.35 o 
   2  -4   6     2382.68     2274.00     87.26 o 
   3  -4   6       89.05      116.65     27.99 o 
   4  -4   6      447.80      480.34     47.62 o 
   5  -4   6       93.83      125.12     33.97 o 
   6  -4   6        3.14        2.09     17.13 o 
   7  -4   6      101.96      115.65     37.46 o 
   8  -4   6     1461.40     1436.71     72.48 o 
   9  -4   6       61.38       51.26     21.86 o 
 -10  -3   6      207.92      256.81     62.06 o 
  -9  -3   6       11.70       19.23     26.00 o 
  -8  -3   6       61.51       51.90     31.68 o 
  -7  -3   6        5.07        0.00     18.33 o 
  -6  -3   6      376.92      422.06     42.44 o 
  -5  -3   6      533.55      494.25     35.14 o 
  -4  -3   6      169.13      207.92     23.96 o 
  -3  -3   6     2780.26     2677.56     63.84 o 
  -2  -3   6      741.57      648.47     48.56 o 
  -1  -3   6     1340.38     1307.78     40.16 o 
   0  -3   6      641.30      587.53     42.54 o 
   1  -3   6     2054.23     2032.14     78.80 o 
   2  -3   6     2512.70     2435.98     89.35 o 
   3  -3   6     3348.22     3229.41    109.38 o 
   4  -3   6      323.55      318.07     42.04 o 
   5  -3   6        1.93        6.28     16.54 o 
   6  -3   6      173.99      188.47     40.74 o 
   7  -3   6      686.98      688.34     68.44 o 
   8  -3   6       15.09       21.62     25.40 o 
   9  -3   6       52.70       87.68     26.94 o 
 -10  -2   6        4.77       22.21     32.18 o 
  -9  -2   6       94.36      113.16     39.25 o 
  -8  -2   6       25.64       53.99     29.78 o 
  -7  -2   6      175.40      190.66     44.23 o 
  -6  -2   6        0.14        2.89     16.64 o 
  -5  -2   6      583.94      593.29     36.79 o 
  -4  -2   6     5286.71     5263.66    161.80 o 
  -3  -2   6      418.23      445.34     19.97 o 
  -2  -2   6     3042.75     3197.01     48.43 o 
  -1  -2   6     3206.90     3498.87    211.83 o 
   0  -2   6    17405.41    17303.35    236.19 o 
   2  -2   6       11.01       42.04     18.53 o 
   3  -2   6        4.51       14.84     15.44 o 
   4  -2   6     1057.32      889.06     62.26 o 
   5  -2   6      739.40      699.29     60.96 o 
   6  -2   6       15.67       27.39     20.62 o 
   7  -2   6        5.54        0.00     17.03 o 
   8  -2   6      989.30     1011.79     86.86 o 
   9  -2   6       48.95       64.25     34.57 o 
 -10  -1   6      119.15       83.28     41.54 o 
  -9  -1   6       15.49       37.85     27.00 o 
  -8  -1   6        0.00        8.37     23.51 o 
  -7  -1   6      457.93      497.67     55.88 o 
  -6  -1   6       15.85       21.02     21.92 o 
  -5  -1   6     1163.13     1076.87     68.53 o 
  -4  -1   6      295.37      329.56     19.56 o 
  -3  -1   6     1208.34     1195.18     30.95 o 
  -2  -1   6      948.42      970.29     25.62 o 
  -1  -1   6     4832.79     4719.72    199.34 o 
   0  -1   6      504.21      486.63     26.70 o 
   1  -1   6     1487.29     1309.04     63.45 o 
   2  -1   6     3133.82     3133.48    101.51 o 
   3  -1   6     4877.39     4947.16    135.48 o 
   4  -1   6      312.10      302.33     41.24 o 
   5  -1   6      668.95      496.48     51.20 o 
   6  -1   6     1675.26     1616.25     94.73 o 
   7  -1   6      398.16      388.50     57.48 o 
   8  -1   6      167.38      207.40     49.21 o 
   9  -1   6      164.46      186.18     50.70 o 
 -10   0   6        1.36       14.44     29.29 o 
  -9   0   6      120.88      114.66     40.34 o 
  -8   0   6       49.31       85.37     33.97 o 
  -7   0   6       92.87       89.06     31.98 o 
  -6   0   6      661.31      648.09     58.87 o 
  -5   0   6     1224.25     1261.74     46.36 o 
  -4   0   6     5846.86     5689.90    157.44 o 
  -3   0   6     2915.58     2915.53     77.60 o 
  -2   0   6      122.08      121.99     16.42 o 
  -1   0   6      139.86      111.84     15.40 o 
   0   0   6     2754.97     2786.60     89.06 o 
   1   0   6     1388.85     1279.05     43.46 o 
   2   0   6      308.58      259.40     32.37 o 
   3   0   6     3640.82     3468.68    114.06 o 
   4   0   6      381.49      345.96     40.84 o 
   5   0   6     1427.31     1163.90     76.60 o 
   6   0   6      383.66      396.86     53.69 o 
   7   0   6       94.72       91.94     34.27 o 
   8   0   6      324.66      396.67     62.46 o 
   9   0   6      217.97      223.04     54.69 o 
 -10   1   6      123.30      125.81     44.43 o 
  -9   1   6      141.00      135.77     43.43 o 
  -8   1   6       67.90       59.37     29.59 o 
  -7   1   6      558.63      581.55     58.67 o 
  -6   1   6      893.87      866.74    105.39 o 
  -5   1   6     1375.89     1367.43     50.40 o 
  -4   1   6        0.09       15.54     10.89 o 
  -3   1   6      707.99      644.80     31.96 o 
  -2   1   6     5366.30     5130.27    114.61 o 
  -1   1   6        9.40        7.92      8.41 o 
   0   1   6      589.45      578.06     29.68 o 
   1   1   6      452.78      437.10     26.34 o 
   2   1   6     4419.12     4220.99    181.70 o 
   3   1   6       22.53       20.62     17.03 o 
   4   1   6        2.00        3.09     15.54 o 
   5   1   6       65.47       73.12     28.49 o 
   6   1   6     3406.26     3165.95    133.98 o 
   7   1   6       47.86       57.28     28.39 o 
   8   1   6      199.90      236.58     51.70 o 
   9   1   6       17.43       12.65     22.31 o 
 -10   2   6       18.06       43.33     32.47 o 
  -9   2   6      437.39      526.76     69.33 o 
  -8   2   6      480.28      376.14     57.18 o 
  -7   2   6      993.59      856.98     69.73 o 
  -6   2   6       23.58       38.84     16.42 o 
  -5   2   6     8127.98     8181.68    254.66 o 
  -4   2   6     3344.76     3233.51     85.02 o 
  -3   2   6      153.31      111.42     17.11 o 
  -2   2   6       73.52       93.66     16.06 o 
  -1   2   6     4698.26     4982.50    186.68 o 
   0   2   6     4285.74     4444.36     80.40 o 
   1   2   6     3024.80     3239.60    136.92 o 
   2   2   6       67.41      125.28     19.15 o 
   3   2   6      237.52      210.96     25.90 o 
   4   2   6        7.42        8.77     16.83 o 
   6   2   6       12.91        0.00     17.13 o 
   7   2   6      391.53      396.17     60.67 o 
   8   2   6       47.95       99.12     38.25 o 
   9   2   6       72.86      113.96     44.23 o 
 -10   3   6      251.80      310.70     62.26 o 
  -9   3   6       68.41       77.60     33.37 o 
  -8   3   6       60.35       70.33     31.68 o 
  -7   3   6       22.36       33.15     16.18 o 
  -6   3   6     5274.03     5325.30    274.64 o 
  -5   3   6     1490.17     1516.62     56.00 o 
  -4   3   6        1.52        0.00     10.13 o 
  -3   3   6     1869.60     1822.33     54.91 o 
  -2   3   6     6946.27     7006.90    104.25 o 
  -1   3   6       43.56       47.99      7.33 o 
   0   3   6      255.86      266.94     15.33 o 
   1   3   6      304.38      321.71     20.32 o 
   2   3   6     3309.05     3238.84     56.35 o 
   3   3   6     3056.26     2933.55    161.33 o 
   4   3   6      622.67      578.37     37.61 o 
   5   3   6      617.73      603.76     57.48 o 
   6   3   6      989.92      923.73     76.80 o 
   7   3   6      206.54      256.91     52.30 o 
   8   3   6      129.84      204.11     51.30 o 
   9   3   6       27.77       45.42     31.38 o 
 -10   4   6       10.66       43.13     38.15 o 
  -9   4   6      709.17      719.52     73.62 o 
  -8   4   6      504.86      474.80     40.77 o 
  -7   4   6       79.73       74.69     20.04 o 
  -6   4   6        8.22       30.05     16.95 o 
  -5   4   6      613.45      610.61     38.19 o 
  -4   4   6      921.29      982.47     44.04 o 
  -3   4   6      238.96      199.46     22.37 o 
  -2   4   6      984.08      949.20     39.54 o 
  -1   4   6     1048.94     1123.41     34.25 o 
   0   4   6    17183.08    18442.82    551.92 o 
   1   4   6     1888.11     1997.22     42.60 o 
   2   4   6      283.17      287.29     19.72 o 
   3   4   6      813.59      811.45     32.77 o 
   4   4   6     1605.28     1610.96     67.85 o 
   5   4   6        1.89        0.20     17.23 o 
   6   4   6        3.02       11.36     20.42 o 
   7   4   6       18.52       39.55     30.98 o 
   8   4   6      173.71      212.88     53.39 o 
   9   4   6        8.28       15.14     28.99 o 
  -8   5   6      155.24      178.21     44.73 o 
  -7   5   6      910.68      900.55     50.40 o 
  -6   5   6      780.15      802.10     46.45 o 
  -5   5   6     1016.75      943.08     46.48 o 
  -4   5   6       88.73      135.28     21.97 o 
  -3   5   6       86.21       67.74     16.51 o 
  -2   5   6      433.33      438.96     28.67 o 
  -1   5   6     5654.68     5562.40    174.69 o 
   0   5   6       25.86       32.73      9.11 o 
   1   5   6     7165.08     7236.39    183.61 o 
   2   5   6        0.47        6.45     11.17 o 
   3   5   6      902.09      861.45     41.70 o 
   4   5   6       43.89       54.47     15.02 o 
   5   5   6      274.65      307.86     29.57 o 
   6   5   6       45.85       19.03     27.29 o 
   7   5   6      180.58      203.41     50.11 o 
   8   5   6       31.79       31.78     31.38 o 
   9   5   6       27.92       30.48     30.58 o 
  -8   6   6      783.53      991.86     84.87 o 
  -7   6   6      685.40      662.34     67.74 o 
  -6   6   6       48.92       47.32     26.40 o 
  -5   6   6      292.89      287.79     47.12 o 
  -4   6   6     1032.14     1064.88     58.82 o 
  -3   6   6      497.87      483.85     52.15 o 
  -2   6   6       86.70      105.96     19.62 o 
  -1   6   6      444.59      453.01     22.42 o 
   0   6   6     9060.48     9528.64    270.23 o 
   1   6   6      411.21      406.39     23.33 o 
   2   6   6      194.73      194.40     19.30 o 
   3   6   6      829.74      819.66     35.18 o 
   4   6   6      472.42      441.89     28.79 o 
   5   6   6       17.29       20.77     12.84 o 
   6   6   6      110.33       99.02     25.64 o 
   7   6   6       20.16       13.35     28.09 o 
   8   6   6        2.19       10.46     28.09 o 
  -9   7   6      106.52      136.37     45.72 o 
  -8   7   6        6.43        0.00     25.70 o 
  -7   7   6      525.13      613.83     69.13 o 
  -6   7   6        1.21        6.67     23.71 o 
  -5   7   6      942.57      846.52     73.52 o 
  -4   7   6       12.35        0.00     15.64 o 
  -3   7   6     1784.47     1695.44     94.83 o 
  -2   7   6     1805.63     1644.64     91.05 o 
  -1   7   6       22.23       42.66     14.30 o 
   0   7   6        9.71        7.69      9.16 o 
   1   7   6      158.98      142.49     17.18 o 
   2   7   6      771.66      752.60     32.95 o 
   3   7   6     1693.09     1661.62     76.58 o 
   4   7   6       29.74       17.24     11.56 o 
   5   7   6        0.49        5.53     11.25 o 
   6   7   6      784.26      913.69     57.20 o 
   7   7   6       15.37        3.29     27.89 o 
   8   7   6       21.29       12.25     30.88 o 
  -8   8   6      293.53      338.99     62.96 o 
  -7   8   6       45.80      107.58     39.95 o 
  -6   8   6       16.59        5.08     24.11 o 
  -5   8   6     1033.60      950.42     81.09 o 
  -4   8   6      665.60      648.69     66.94 o 
  -3   8   6      140.48      156.59     39.95 o 
  -2   8   6       32.61       17.23     19.52 o 
  -1   8   6      912.11      906.70     52.20 o 
   0   8   6      521.14      487.30     34.99 o 
   1   8   6      562.56      519.29     35.61 o 
   2   8   6        0.39        5.14     13.33 o 
   3   8   6      178.46      206.59     22.76 o 
   4   8   6       26.95       41.42     14.01 o 
   5   8   6      144.61      239.14     33.69 o 
   6   8   6       73.97       57.80     24.80 o 
   7   8   6      140.38      190.70     36.45 o 
   8   8   6       40.41       61.16     39.35 o 
  -8   9   6       14.70       17.83     30.08 o 
  -7   9   6        2.08        0.00     22.61 o 
  -6   9   6      226.50      282.91     57.68 o 
  -5   9   6       15.60       21.02     26.10 o 
  -4   9   6      405.71      416.39     61.96 o 
  -3   9   6      141.55      103.00     35.26 o 
  -2   9   6     1423.53     1366.11     92.24 o 
  -1   9   6      202.75      207.66     27.91 o 
   0   9   6       13.85       32.49     15.82 o 
   1   9   6       40.76       42.52     17.50 o 
   2   9   6      197.29      210.18     29.12 o 
   3   9   6       42.61       65.69     19.97 o 
   4   9   6       48.76       63.92     19.93 o 
   5   9   6      393.46      439.30     63.45 o 
   6   9   6      162.68      245.25     53.69 o 
   7   9   6      290.82      382.15     46.69 o 
  -7  10   6        0.81        0.00     25.80 o 
  -6  10   6       11.96       41.74     29.69 o 
  -5  10   6      138.22      205.21     51.40 o 
  -4  10   6      147.22      151.61     46.82 o 
  -3  10   6      722.17      666.92     70.13 o 
  -2  10   6      513.30      526.76     67.54 o 
  -1  10   6     1274.75     1146.58    105.94 o 
   0  10   6       60.36       77.97     21.87 o 
   1  10   6      207.12      228.39     31.27 o 
   2  10   6       12.49       18.77     15.13 o 
   3  10   6      505.53      538.11     41.84 o 
   4  10   6      372.59      466.10     64.75 o 
   5  10   6      148.04      169.44     47.91 o 
   6  10   6        9.52       24.01     31.08 o 
  -6  11   6        0.99       12.95     25.80 o 
  -5  11   6       25.92       64.45     32.28 o 
  -4  11   6       48.99       61.96     32.67 o 
  -3  11   6      161.73      133.88     41.74 o 
  -2  11   6      248.89      241.86     52.70 o 
  -1  11   6      527.15      586.63     67.34 o 
   0  11   6      175.12      134.88     41.84 o 
   1  11   6      805.32     1025.64     62.76 o 
   2  11   6       31.60       38.27     18.29 o 
   3  11   6        1.55        9.41     16.12 o 
   4  11   6       29.32       40.05     31.08 o 
   5  11   6      136.51      244.95     54.29 o 
  -5  12   6       87.53       91.65     39.65 o 
  -4  12   6       48.97       34.37     31.28 o 
  -3  12   6       47.47       71.22     35.26 o 
  -2  12   6       91.53      121.53     43.03 o 
  -1  12   6        5.41       31.68     26.40 o 
   0  12   6      835.77      800.10     78.40 o 
   1  12   6       33.52       72.42     33.47 o 
   2  12   6       38.41       64.35     31.08 o 
   3  12   6      246.12      296.95     57.38 o 
   4  12   6       99.72      142.65     48.41 o 
  -4  13   6        6.83        0.00     36.66 o 
  -3  13   6      408.53      383.62     72.52 o 
  -2  13   6       69.99       91.45     40.34 o 
  -1  13   6       44.66       76.80     36.66 o 
   0  13   6       23.53       41.74     31.88 o 
   1  13   6       33.12       58.47     33.37 o 
  -1 -14   7       65.55       71.32     43.83 o 
   0 -14   7      173.12      175.72     55.78 o 
  -4 -13   7       70.77       84.37     43.03 o 
  -3 -13   7       54.53       93.94     40.74 o 
  -2 -13   7        0.10        1.00     26.60 o 
  -1 -13   7        0.30       20.82     26.70 o 
   0 -13   7        0.45        0.00     23.41 o 
   2 -13   7       97.68       84.47     36.96 o 
   3 -13   7       28.88       36.46     33.97 o 
  -5 -12   7       55.04       80.29     39.45 o 
  -4 -12   7       21.20       38.75     29.29 o 
  -3 -12   7       51.74       51.60     31.08 o 
  -2 -12   7      430.00      482.93     69.33 o 
  -1 -12   7      102.69      148.03     42.83 o 
   0 -12   7      204.45      170.34     45.13 o 
   1 -12   7       10.11        0.00     21.02 o 
   2 -12   7        1.87       17.23     23.81 o 
   3 -12   7       43.84       86.07     35.46 o 
   4 -12   7      177.03      232.30     57.58 o 
   5 -12   7       29.50       17.53     38.05 o 
  -6 -11   7        3.69        0.00     22.91 o 
  -5 -11   7       47.16       45.92     28.39 o 
  -4 -11   7       58.09      120.83     39.45 o 
  -3 -11   7       64.11       74.01     33.57 o 
  -2 -11   7       56.57       70.63     36.46 o 
  -1 -11   7      202.59      215.27     48.31 o 
   1 -11   7       73.31       81.88     33.57 o 
   2 -11   7      242.82      306.02     54.89 o 
   3 -11   7      277.88      283.50     55.39 o 
   4 -11   7       14.99       64.95     33.27 o 
   5 -11   7       39.78       69.13     36.96 o 
   6 -11   7       60.79       85.77     50.11 o 
  -7 -10   7       95.42      141.39     32.82 o 
  -6 -10   7       26.18       42.60     21.13 o 
  -5 -10   7      700.47      729.62     51.20 o 
  -4 -10   7      104.73       74.71     31.88 o 
  -3 -10   7      275.90      288.78     51.90 o 
  -2 -10   7      305.38      368.28     55.19 o 
  -1 -10   7      180.81      197.24     43.43 o 
   0 -10   7      310.31      332.41     47.22 o 
   1 -10   7        0.49        1.00     18.03 o 
   2 -10   7       27.88       53.39     29.09 o 
   3 -10   7      264.70      308.21     55.29 o 
   4 -10   7       49.73       40.94     28.09 o 
   5 -10   7        0.37       39.05     27.29 o 
   6 -10   7       75.52       63.55     38.65 o 
  -8  -9   7        8.87       35.13     24.19 o 
  -7  -9   7        5.51       13.58     17.64 o 
  -6  -9   7        5.89       14.99     17.99 o 
  -5  -9   7       25.97       41.84     19.92 o 
  -4  -9   7      308.87      397.08     39.04 o 
  -3  -9   7       77.46       92.36     22.56 o 
  -2  -9   7      574.40      556.65     39.12 o 
  -1  -9   7      112.90      136.88     24.19 o 
   0  -9   7      371.78      412.80     51.80 o 
   1  -9   7      114.53      102.01     30.88 o 
   2  -9   7      224.53      235.69     43.43 o 
   3  -9   7      137.43      139.56     37.85 o 
   4  -9   7       39.82       66.04     29.59 o 
   5  -9   7      786.32      837.36     80.19 o 
   6  -9   7        6.18       17.73     25.60 o 
   7  -9   7       54.86       37.55     29.59 o 
  -8  -8   7       30.12       47.74     23.79 o 
  -7  -8   7      457.98      516.73     49.10 o 
  -6  -8   7       82.57       87.66     25.10 o 
  -5  -8   7      336.14      337.15     37.36 o 
  -4  -8   7      574.37      521.64     43.38 o 
  -3  -8   7        0.54       10.23     12.72 o 
  -2  -8   7      900.14      901.81     65.25 o 
  -1  -8   7     1781.88     1668.29    127.32 o 
   0  -8   7        2.95        1.01     11.58 o 
   1  -8   7      696.09      802.30     64.75 o 
   2  -8   7     1897.33     1860.12     65.78 o 
   3  -8   7      424.86      428.24     52.40 o 
   4  -8   7        3.40       21.32     20.62 o 
   5  -8   7       14.99       29.29     24.11 o 
   6  -8   7      239.92      262.98     53.79 o 
   7  -8   7        5.11       22.11     24.60 o 
   8  -8   7       31.41       69.03     35.76 o 
  -9  -7   7        1.32        6.50     21.15 o 
  -8  -7   7      138.04      170.17     36.06 o 
  -7  -7   7       91.51      100.71     25.92 o 
  -6  -7   7        1.05        0.00     13.76 o 
  -5  -7   7        2.33        0.00     12.13 o 
  -4  -7   7      761.35      747.54     50.36 o 
  -3  -7   7     1171.37     1131.08     52.94 o 
  -2  -7   7     1283.08     1267.56     54.72 o 
  -1  -7   7       15.53       32.78     14.67 o 
   0  -7   7        1.10        0.00     15.64 o 
   1  -7   7      969.05      992.66     62.56 o 
   2  -7   7      271.96      252.42     38.85 o 
   3  -7   7     1336.22     1351.17     77.40 o 
   4  -7   7      205.99      192.46     37.55 o 
   5  -7   7     1159.88     1154.24     58.56 o 
   6  -7   7       92.83       88.47     23.78 o 
   7  -7   7        2.55       15.14     23.41 o 
   8  -7   7        3.63        8.27     24.60 o 
  -9  -6   7        3.20        9.14     18.00 o 
  -8  -6   7        4.61       11.68     18.06 o 
  -7  -6   7       38.44       45.04     20.74 o 
  -6  -6   7      360.96      435.81     40.86 o 
  -5  -6   7       93.31      102.68     22.74 o 
  -4  -6   7      335.31      305.17     32.22 o 
  -3  -6   7       57.72       80.75     19.97 o 
  -2  -6   7     4191.32     4198.25    258.70 o 
  -1  -6   7      974.07      937.79     43.00 o 
   0  -6   7       17.74       12.65     16.14 o 
   1  -6   7      378.59      405.03     41.54 o 
   2  -6   7     3508.65     3564.11    118.64 o 
   3  -6   7      485.86      468.19     48.71 o 
   4  -6   7      328.52      320.96     45.13 o 
   5  -6   7      228.51      197.44     40.34 o 
   6  -6   7     1015.62     1093.57     80.89 o 
   7  -6   7      222.19      204.40     37.60 o 
   8  -6   7       68.58       79.93     24.19 o 
  -9  -5   7      194.07      181.10     51.40 o 
  -8  -5   7       18.53       44.20     20.78 o 
  -7  -5   7      895.64      895.88     54.87 o 
  -6  -5   7        4.19       10.32     14.08 o 
  -5  -5   7      215.46      251.67     30.79 o 
  -4  -5   7      410.87      359.96     48.61 o 
  -3  -5   7     2512.43     2506.46    120.63 o 
  -2  -5   7      248.88      275.90     26.71 o 
  -1  -5   7     1376.76     1407.68     49.45 o 
   0  -5   7     1512.05     1387.23     71.52 o 
   1  -5   7       20.56       21.72     17.63 o 
   2  -5   7     1709.22     1629.89     79.59 o 
   3  -5   7      160.32      182.39     35.56 o 
   4  -5   7      680.96      720.81     60.86 o 
   5  -5   7     1038.57      949.73     71.62 o 
   6  -5   7      162.97      189.77     42.34 o 
   7  -5   7       26.32        6.77     23.61 o 
   8  -5   7      266.68      337.22     42.18 o 
   9  -5   7       14.86       20.70     20.43 o 
 -10  -4   7       39.59       77.70     42.73 o 
  -9  -4   7       21.39       44.03     34.07 o 
  -8  -4   7      373.21      334.71     59.77 o 
  -7  -4   7        1.80        0.89     14.10 o 
  -6  -4   7      248.58      354.11     36.40 o 
  -5  -4   7      312.79      318.37     44.43 o 
  -4  -4   7      470.63      468.74     33.60 o 
  -3  -4   7     3338.50     3262.51     84.75 o 
  -2  -4   7     2681.01     2780.25     67.31 o 
  -1  -4   7     1127.97     1158.87     42.68 o 
   0  -4   7       21.72       15.64     16.04 o 
   1  -4   7      311.13      277.43     36.26 o 
   2  -4   7      667.46      652.87     52.90 o 
   3  -4   7     5118.27     5008.12    144.54 o 
   4  -4   7       32.72       32.28     21.32 o 
   5  -4   7       12.80        4.78     16.83 o 
   6  -4   7       41.52       35.26     25.00 o 
   7  -4   7     1177.56     1129.13     89.06 o 
   8  -4   7       38.70       30.68     26.00 o 
   9  -4   7       74.74       94.19     27.19 o 
 -10  -3   7        0.18        9.36     32.18 o 
  -9  -3   7       79.45      118.74     42.83 o 
  -8  -3   7      850.40      959.59     85.07 o 
  -7  -3   7      296.53      304.02     52.99 o 
  -6  -3   7      361.14      368.96     35.98 o 
  -5  -3   7      362.41      335.41     31.13 o 
  -4  -3   7     3153.93     3064.67     81.63 o 
  -3  -3   7      197.46      194.58     21.78 o 
  -2  -3   7     1617.79     1612.82     59.57 o 
  -1  -3   7       77.72      124.68     16.15 o 
   0  -3   7     8241.65     8140.30    169.74 o 
   1  -3   7      325.78      299.94     37.85 o 
   2  -3   7     3889.62     3898.62    121.33 o 
   3  -3   7      169.62      146.23     33.07 o 
   4  -3   7     2841.62     2667.78    112.07 o 
   5  -3   7      105.53      110.27     32.37 o 
   6  -3   7       49.99       63.65     27.79 o 
   7  -3   7       28.52       54.09     29.98 o 
   8  -3   7      495.75      548.58     66.64 o 
   9  -3   7       34.37       58.97     33.37 o 
 -10  -2   7      114.89      137.47     52.00 o 
  -9  -2   7       46.57       67.74     33.67 o 
  -8  -2   7        3.03        0.00     18.83 o 
  -7  -2   7      268.59      288.28     50.90 o 
  -6  -2   7      276.37      273.64     46.92 o 
  -5  -2   7      312.23      293.60     29.16 o 
  -4  -2   7      256.37      266.07     18.78 o 
  -3  -2   7      780.81      759.70     43.64 o 
  -2  -2   7      403.87      387.87     19.53 o 
  -1  -2   7     6921.72     6838.64    137.73 o 
   0  -2   7        5.51        6.28     13.05 o 
   2  -2   7      649.50      591.41     48.91 o 
   3  -2   7     2977.59     2937.93    110.27 o 
   4  -2   7      784.70      796.12     62.46 o 
   5  -2   7        0.86       11.06     17.53 o 
   6  -2   7      214.56      227.12     45.13 o 
   7  -2   7      251.93      205.60     48.31 o 
   8  -2   7        0.59        0.00     19.33 o 
   9  -2   7       43.33       59.07     34.87 o 
 -10  -1   7        0.97       23.71     33.97 o 
  -9  -1   7      148.05      146.23     45.42 o 
  -8  -1   7      833.37      720.51     72.32 o 
  -7  -1   7        2.36        2.79     18.63 o 
  -6  -1   7      183.66      165.26     38.75 o 
  -5  -1   7     1559.26     1395.00     83.58 o 
  -4  -1   7       32.61       18.52     10.67 o 
  -3  -1   7     2935.58     2842.75     49.03 o 
  -2  -1   7       14.01       27.04      8.37 o 
  -1  -1   7      121.37      113.98     11.01 o 
   0  -1   7     8283.99     8425.61    118.30 o 
   1  -1   7     3548.00     3543.69    111.67 o 
   2  -1   7     1938.34     1927.44     84.97 o 
   3  -1   7     4275.03     4003.11    128.90 o 
   4  -1   7        2.50        9.76     16.44 o 
   5  -1   7      719.95      539.81     56.08 o 
   6  -1   7        6.86        0.60     17.83 o 
   7  -1   7      172.29      171.14     44.03 o 
   8  -1   7      173.34      192.36     47.42 o 
   9  -1   7      200.56      249.34     58.37 o 
 -10   0   7      172.53      164.07     52.99 o 
  -9   0   7      144.90      190.96     48.51 o 
  -8   0   7      521.98      495.78     66.54 o 
  -7   0   7      170.29      200.23     43.93 o 
  -6   0   7     1278.63     1117.68     77.00 o 
  -5   0   7     2077.80     1919.10    111.92 o 
  -4   0   7      531.95      526.65     35.91 o 
  -3   0   7     3424.91     3500.25     80.39 o 
  -2   0   7     5155.28     5025.18     89.12 o 
  -1   0   7        9.96        9.48      9.43 o 
   0   0   7      372.88      388.07     27.06 o 
   1   0   7        9.53        3.27      8.37 o 
   2   0   7     3235.28     2967.92    105.39 o 
   3   0   7     1545.45     1496.11     80.09 o 
   4   0   7      470.84      436.31     49.51 o 
   5   0   7       26.14       29.98     20.42 o 
   6   0   7      796.61      827.10     72.72 o 
   7   0   7        2.78        8.87     21.52 o 
   8   0   7        6.16       18.83     22.11 o 
   9   0   7       63.36      120.04     44.23 o 
 -10   1   7       12.89       47.12     35.56 o 
  -9   1   7      157.02      146.43     44.23 o 
  -8   1   7        4.99        7.87     19.33 o 
  -7   1   7      618.27      542.20     58.67 o 
  -6   1   7      428.72      426.82     34.37 o 
  -5   1   7     4036.96     4033.83     89.40 o 
  -4   1   7        1.99        0.00      9.97 o 
  -3   1   7     5252.59     5321.66     95.40 o 
  -2   1   7     1907.45     2020.11     57.98 o 
  -1   1   7     2558.69     2706.85     65.85 o 
   0   1   7      121.96      114.47     17.87 o 
   1   1   7     1815.71     1859.60     57.12 o 
   2   1   7     1970.50     2033.66     62.45 o 
   3   1   7      530.65      467.59     46.32 o 
   4   1   7     1611.29     1581.68     86.96 o 
   5   1   7     1413.44     1388.53     87.76 o 
   6   1   7      127.24      119.24     37.65 o 
   7   1   7       73.50      133.18     40.94 o 
   8   1   7       45.48       63.55     31.98 o 
   9   1   7       35.81       30.68     28.09 o 
 -10   2   7      323.24      296.25     63.35 o 
  -9   2   7        7.20        7.07     24.11 o 
  -8   2   7       12.27       27.10     23.81 o 
  -7   2   7       80.65      106.89     34.57 o 
  -6   2   7     3734.61     3665.46    189.22 o 
  -5   2   7      108.11      140.61     23.61 o 
  -4   2   7      137.27      144.84     21.99 o 
  -3   2   7     1331.16     1216.31     47.37 o 
  -2   2   7     6875.56     7004.33    109.57 o 
  -1   2   7       97.81      113.44     18.28 o 
   0   2   7       98.98      111.61     18.59 o 
   1   2   7       11.36       19.17     11.50 o 
   2   2   7      357.52      334.82     28.37 o 
   3   2   7     1259.69     1201.40     54.84 o 
   4   2   7       50.25       45.62     24.31 o 
   5   2   7     1026.91     1040.08     77.50 o 
   6   2   7     1385.40     1249.66     90.05 o 
   7   2   7      225.89      309.30     56.28 o 
   8   2   7        2.07       10.26     26.20 o 
   9   2   7        3.09        3.59     29.69 o 
 -10   3   7       30.42       79.89     39.05 o 
  -9   3   7      376.42      446.97     64.45 o 
  -8   3   7      558.88      520.98     60.76 o 
  -7   3   7       15.01       27.54     14.77 o 
  -6   3   7      311.52      301.75     31.70 o 
  -5   3   7     2140.09     2021.22     85.82 o 
  -4   3   7     1499.47     1431.64    127.31 o 
  -3   3   7      818.21      774.78     39.31 o 
  -2   3   7      707.85      661.42     35.66 o 
  -1   3   7      303.35      371.09     33.77 o 
   0   3   7      790.48      725.23     36.49 o 
   1   3   7     1456.10     1490.41     35.96 o 
   2   3   7       48.31       63.11     16.76 o 
   3   3   7      608.00      594.91     38.05 o 
   4   3   7     1501.52     1417.76    199.28 o 
   5   3   7      421.38      388.10     53.09 o 
   6   3   7      512.94      437.61     60.27 o 
   7   3   7      222.11      237.98     51.80 o 
   8   3   7      131.39      149.62     46.72 o 
   9   3   7        4.11        7.07     26.20 o 
  -9   4   7       41.79       53.49     32.08 o 
  -8   4   7       65.41       76.60     32.77 o 
  -7   4   7      270.10      291.89     33.21 o 
  -6   4   7       41.37       40.84     17.26 o 
  -5   4   7     1343.23     1284.06     72.12 o 
  -4   4   7      219.11      207.17     26.03 o 
  -3   4   7      332.31      296.30     28.20 o 
  -2   4   7      754.81      710.75     37.22 o 
  -1   4   7     4885.55     4833.18     92.84 o 
   0   4   7     1267.73     1281.21     40.73 o 
   1   4   7     4926.61     4992.12     87.17 o 
   2   4   7      201.78      194.17     18.32 o 
   3   4   7       21.61       16.32     10.79 o 
   4   4   7      107.95      112.00     23.57 o 
   5   4   7      818.43      821.12     70.63 o 
   6   4   7        1.64        8.27     22.61 o 
   7   4   7       45.98       89.75     37.85 o 
   8   4   7       45.82       36.36     31.68 o 
   9   4   7       27.85       24.51     35.96 o 
  -8   5   7      637.15      706.77     71.32 o 
  -7   5   7       85.73       71.38     21.42 o 
  -6   5   7       34.03       33.58     19.03 o 
  -5   5   7      170.47      157.02     30.13 o 
  -4   5   7      166.76      194.28     25.71 o 
  -3   5   7        5.15        1.09     11.75 o 
  -2   5   7        0.01        0.00      9.67 o 
  -1   5   7      319.15      311.24     27.74 o 
   0   5   7     6577.20     6782.72    161.67 o 
   1   5   7      893.86      899.43     32.19 o 
   2   5   7        0.45        4.57      9.20 o 
   3   5   7     1038.52     1049.12     39.13 o 
   4   5   7      246.56      278.25     25.02 o 
   5   5   7      329.38      342.16     35.31 o 
   6   5   7        0.04        7.87     22.01 o 
   7   5   7        9.62       60.96     32.57 o 
   8   5   7        0.41       18.63     32.67 o 
  -8   6   7       19.38       43.63     29.88 o 
  -7   6   7      842.10      893.44     79.29 o 
  -6   6   7       67.92       69.83     29.98 o 
  -5   6   7      149.95      165.86     40.05 o 
  -4   6   7      194.58      188.57     41.24 o 
  -3   6   7      574.59      612.40     37.31 o 
  -2   6   7     1245.65     1205.43     76.85 o 
  -1   6   7       33.96       47.03     15.19 o 
   0   6   7      284.61      283.11     20.49 o 
   1   6   7        2.13        5.41      9.29 o 
   2   6   7     3199.03     3226.07    124.48 o 
   3   6   7       99.14      123.40     18.48 o 
   4   6   7        1.50        3.46     10.60 o 
   5   6   7        9.11       18.03     12.25 o 
   6   6   7      100.66      154.40     44.43 o 
   7   6   7       82.96       74.21     36.16 o 
   8   6   7       26.35       45.42     34.37 o 
  -8   7   7      244.92      256.41     55.09 o 
  -7   7   7       39.55       57.78     34.07 o 
  -6   7   7      304.24      292.27     54.79 o 
  -5   7   7      582.33      557.34     62.86 o 
  -4   7   7       27.11       32.57     24.31 o 
  -3   7   7       36.62       48.91     26.60 o 
  -2   7   7      603.54      458.63     53.79 o 
  -1   7   7     1459.30     1269.49     82.78 o 
   0   7   7        0.69        0.95     10.00 o 
   1   7   7      188.71      213.94     20.41 o 
   2   7   7      146.34      169.22     19.70 o 
   3   7   7       74.90       78.47     16.51 o 
   4   7   7      491.69      513.71     31.49 o 
   5   7   7      928.90      949.33     43.78 o 
   6   7   7      108.12       97.75     27.96 o 
   7   7   7      186.81      271.85     57.78 o 
   8   7   7      115.64      169.64     55.49 o 
  -8   8   7       47.19       56.88     35.66 o 
  -7   8   7       10.65       15.54     25.00 o 
  -6   8   7      730.92      824.91     79.49 o 
  -5   8   7        0.46        9.56     24.51 o 
  -4   8   7      731.08      683.95     70.33 o 
  -3   8   7      267.49      286.49     51.90 o 
  -2   8   7     1015.08     1026.53     79.99 o 
  -1   8   7        2.52        0.00     15.64 o 
   0   8   7      289.53      279.62     46.82 o 
   1   8   7       71.20       75.51     29.69 o 
   2   8   7      961.36     1021.29     51.09 o 
   3   8   7      327.10      396.71     37.04 o 
   4   8   7      127.07      137.42     21.42 o 
   5   8   7      129.05      179.10     25.00 o 
   6   8   7      162.87      197.72     34.99 o 
   7   8   7      126.81      209.39     55.39 o 
  -7   9   7       49.00       44.93     32.77 o 
  -6   9   7        1.84       14.05     22.61 o 
  -5   9   7       40.21       37.16     29.29 o 
  -4   9   7     1089.72     1074.64     90.05 o 
  -3   9   7      212.96      177.81     45.23 o 
  -2   9   7       44.63       33.77     25.10 o 
  -1   9   7      180.43      191.16     45.13 o 
   0   9   7       13.10       37.36     26.40 o 
   1   9   7      223.56      194.25     44.13 o 
   2   9   7        3.61        0.00     18.63 o 
   3   9   7       58.94       87.06     34.47 o 
   4   9   7     1129.59     1187.64     60.83 o 
   5   9   7       50.86       62.76     34.27 o 
   6   9   7        0.19       27.00     28.99 o 
  -7  10   7      150.11      171.84     52.80 o 
  -6  10   7        5.33       20.62     27.79 o 
  -5  10   7       32.83       20.62     26.70 o 
  -4  10   7       39.31       48.71     31.48 o 
  -3  10   7     1026.20      984.89     84.97 o 
  -2  10   7      339.52      338.69     58.27 o 
  -1  10   7      888.76      906.99     79.49 o 
   0  10   7        3.30        3.29     21.52 o 
   1  10   7     1107.33     1138.20     87.76 o 
   2  10   7        9.42        9.96     22.11 o 
   3  10   7      232.43      246.84     49.61 o 
  -6  11   7        3.28        7.57     28.29 o 
  -5  11   7        4.30       33.67     29.49 o 
  -4  11   7      226.17      196.74     52.80 o 
  -3  11   7      126.75      142.55     43.13 o 
  -2  11   7       22.93       62.06     30.58 o 
  -1  11   7        0.59       14.54     24.70 o 
   0  11   7      208.02      256.61     53.19 o 
   1  11   7       16.70       26.70     26.50 o 
   2  11   7       31.63       51.80     31.58 o 
   3  11   7      367.28      408.02     62.16 o 
  -5  12   7        1.37       10.36     29.29 o 
  -4  12   7       22.81       28.99     37.06 o 
  -3  12   7      275.63      301.73     62.86 o 
  -2  12   7      401.13      536.42     75.71 o 
  -1  12   7      206.64      205.01     52.10 o 
   0  12   7      321.50      340.28     60.67 o 
   1  12   7       24.24       53.39     27.39 o 
   2  12   7      770.30      765.84     77.10 o 
  -3  13   7       48.93       41.04     44.13 o 
  -2  13   7      245.15      212.18     59.17 o 
  -1  13   7       23.40       47.52     34.87 o 
   0  13   7       10.85       12.35     30.08 o 
   1  13   7        0.90       29.78     29.69 o 
   2  13   7      100.18      108.88     43.73 o 
  -3 -13   8        4.89       10.56     30.78 o 
  -2 -13   8       32.16       66.44     38.55 o 
  -1 -13   8      385.02      414.60     69.33 o 
   0 -13   8       94.25      114.96     45.23 o 
   2 -13   8      180.79      233.50     55.09 o 
  -5 -12   8        5.27       37.16     36.36 o 
  -4 -12   8        4.55       15.64     27.29 o 
  -3 -12   8       88.30       95.03     37.95 o 
  -2 -12   8        4.45       22.01     27.39 o 
  -1 -12   8       11.72       39.75     28.09 o 
   0 -12   8      402.97      526.16     65.35 o 
   2 -12   8      162.39      228.22     52.40 o 
   3 -12   8       68.92       59.97     35.06 o 
   4 -12   8       72.51      115.55     49.21 o 
  -6 -11   8        6.62       29.09     32.67 o 
  -5 -11   8      186.93      201.32     50.70 o 
  -4 -11   8        0.33        0.70     22.21 o 
  -3 -11   8      254.82      340.78     58.17 o 
  -2 -11   8        2.28        4.08     20.32 o 
  -1 -11   8      442.32      469.98     64.95 o 
   1 -11   8        0.15       19.23     23.61 o 
   2 -11   8       44.68       41.54     30.28 o 
   3 -11   8      153.08      199.23     49.61 o 
   4 -11   8        3.06       23.21     26.10 o 
   5 -11   8       13.27       19.13     31.98 o 
  -7 -10   8       40.41       44.84     24.17 o 
  -6 -10   8      148.53      170.06     33.65 o 
  -5 -10   8       76.87      102.43     26.27 o 
  -4 -10   8      509.46      538.96     44.55 o 
  -3 -10   8      192.56      219.55     48.31 o 
  -2 -10   8       22.03       16.44     25.20 o 
  -1 -10   8      198.50      217.76     45.82 o 
   0 -10   8     1159.10     1339.62     85.47 o 
   1 -10   8        0.57        0.00     18.53 o 
   2 -10   8      364.73      366.88     56.18 o 
   3 -10   8        2.16       13.15     21.42 o 
   4 -10   8       20.26       17.03     25.50 o 
   5 -10   8      254.02      309.30     62.86 o 
   6 -10   8        0.95        6.97     31.98 o 
  -7  -9   8        0.56       23.25     18.48 o 
  -6  -9   8      444.97      499.28     48.26 o 
  -5  -9   8      213.65      209.81     34.01 o 
  -4  -9   8      106.00      105.79     25.53 o 
  -3  -9   8        1.86        8.80     13.65 o 
  -2  -9   8      262.20      292.67     33.64 o 
  -1  -9   8     1575.56     1614.48     91.99 o 
   0  -9   8        3.11       17.73     18.53 o 
   1  -9   8      199.53      227.32     41.74 o 
   2  -9   8      522.25      536.62     58.47 o 
   3  -9   8       51.31       61.46     29.29 o 
   4  -9   8      125.44      142.65     40.64 o 
   5  -9   8       73.50      120.53     39.75 o 
   6  -9   8      302.57      300.74     61.46 o 
  -8  -8   8       54.79       81.19     26.37 o 
  -7  -8   8       17.67       37.89     19.25 o 
  -6  -8   8        9.27       19.39     17.78 o 
  -5  -8   8      526.03      507.92     41.82 o 
  -4  -8   8        7.92       16.38     13.70 o 
  -3  -8   8     1398.13     1398.78     61.22 o 
  -2  -8   8        0.21        0.00     11.32 o 
  -1  -8   8       12.48       24.08     12.43 o 
   0  -8   8       94.65      114.76     31.28 o 
   1  -8   8     2183.68     2250.29    103.50 o 
   2  -8   8      598.03      581.35     56.38 o 
   3  -8   8     1128.38     1094.27     75.91 o 
   4  -8   8       90.83       50.90     27.49 o 
   5  -8   8      671.35      665.92     71.32 o 
   6  -8   8      177.65      182.10     47.91 o 
   7  -8   8        7.42       18.03     27.19 o 
  -8  -7   8       84.42      144.43     31.09 o 
  -7  -7   8       14.53       10.57     16.73 o 
  -6  -7   8      651.91      703.01     49.26 o 
  -5  -7   8       45.43       64.70     30.38 o 
  -4  -7   8      455.39      463.98     37.05 o 
  -3  -7   8       60.93       68.15     20.52 o 
  -2  -7   8     1098.21     1142.54     53.68 o 
  -1  -7   8        1.06        2.57     12.89 o 
   0  -7   8      124.43      132.89     31.68 o 
   2  -7   8     1607.11     1565.84     86.17 o 
   3  -7   8      442.98      493.09     55.29 o 
   4  -7   8      160.61      165.56     36.76 o 
   5  -7   8      229.38      226.52     44.53 o 
   6  -7   8      240.87      236.94     35.13 o 
   7  -7   8      138.37      175.32     48.81 o 
   8  -7   8       32.56       40.05     29.49 o 
  -9  -6   8       28.71       53.66     24.91 o 
  -8  -6   8      132.23      163.06     31.90 o 
  -7  -6   8      318.42      368.04     41.62 o 
  -6  -6   8      256.85      263.98     34.64 o 
  -5  -6   8      652.24      624.93     48.06 o 
  -4  -6   8       22.37       27.14     15.97 o 
  -3  -6   8     2161.82     2157.78     70.51 o 
  -2  -6   8      212.64      232.10     28.06 o 
  -1  -6   8        1.02        3.58     11.55 o 
   0  -6   8      725.01      777.69     59.47 o 
   1  -6   8      197.56      217.06     37.36 o 
   2  -6   8       33.02       37.55     23.31 o 
   3  -6   8      490.61      428.94     51.20 o 
   4  -6   8     1372.73     1336.23     83.68 o 
   5  -6   8      617.89      658.75     63.06 o 
   6  -6   8      819.78      808.47     73.91 o 
   7  -6   8       12.78       11.06     23.31 o 
   8  -6   8       21.74       32.79     20.10 o 
  -9  -5   8      165.65      222.04     56.38 o 
  -8  -5   8        1.22       11.76     17.90 o 
  -7  -5   8      330.08      301.78     37.36 o 
  -6  -5   8      904.06      872.21     50.81 o 
  -5  -5   8      213.05      223.42     30.43 o 
  -4  -5   8       36.35       45.08     24.06 o 
  -3  -5   8     1152.88     1165.42     84.87 o 
  -2  -5   8      684.63      659.14     37.92 o 
  -1  -5   8     1341.06     1379.26     56.53 o 
   0  -5   8       22.04       17.63     17.03 o 
   1  -5   8      735.57      681.96     55.58 o 
   2  -5   8        7.92        7.57     16.14 o 
   3  -5   8     1559.84     1603.60     88.86 o 
   4  -5   8      434.24      388.00     48.11 o 
   5  -5   8      147.73      139.96     36.66 o 
   6  -5   8      214.96      214.27     47.22 o 
   7  -5   8      570.71      624.09     68.53 o 
   8  -5   8        8.77       14.24     26.40 o 
  -9  -4   8       40.17       13.85     25.40 o 
  -8  -4   8      907.02      832.28     81.68 o 
  -7  -4   8       68.98       52.80     20.87 o 
  -6  -4   8      566.37      523.73     41.21 o 
  -5  -4   8       63.99       67.31     20.12 o 
  -4  -4   8     4441.06     4581.47    129.00 o 
  -3  -4   8      401.17      402.91     31.49 o 
  -2  -4   8      547.55      530.48     34.57 o 
  -1  -4   8      167.08      170.36     20.75 o 
   0  -4   8     1129.47     1114.19     67.74 o 
   1  -4   8       73.88       74.91     25.30 o 
   2  -4   8      255.49      253.42     40.14 o 
   3  -4   8      635.28      563.42     54.09 o 
   5  -4   8       94.00       83.28     30.08 o 
   6  -4   8      264.38      244.75     49.11 o 
   7  -4   8      106.47      133.78     40.84 o 
   8  -4   8       67.34       86.86     33.57 o 
  -9  -3   8      177.14      214.17     53.79 o 
  -8  -3   8       85.23       96.43     36.26 o 
  -7  -3   8      653.58      542.60     63.55 o 
  -6  -3   8      328.23      315.49     35.01 o 
  -5  -3   8       60.82       64.83     30.83 o 
  -4  -3   8      445.30      426.47     31.43 o 
  -3  -3   8     1127.09     1172.57     90.50 o 
  -2  -3   8     1132.47     1190.24     98.17 o 
  -1  -3   8      926.13      806.39     34.76 o 
   0  -3   8      310.46      297.95     39.95 o 
   1  -3   8      203.46      170.24     33.17 o 
   2  -3   8      899.28      914.66     65.15 o 
   3  -3   8     1452.20     1468.62     84.47 o 
   4  -3   8      814.88      717.32     61.66 o 
   5  -3   8       48.65       53.99     27.10 o 
   6  -3   8      275.43      315.28     53.19 o 
   7  -3   8      145.91      150.42     42.93 o 
   8  -3   8       15.35       36.46     27.29 o 
   9  -3   8        8.94       51.70     35.06 o 
 -10  -2   8       54.63      110.27     47.72 o 
  -9  -2   8       42.54       83.08     36.16 o 
  -8  -2   8     1937.09     1777.72    114.66 o 
  -7  -2   8      151.66      165.46     43.53 o 
  -6  -2   8        5.49        3.69     16.34 o 
  -5  -2   8      331.74      339.73     31.41 o 
  -4  -2   8      178.21      182.31     17.43 o 
  -3  -2   8     1983.97     1924.52     43.38 o 
  -2  -2   8       22.14       33.51      9.45 o 
  -1  -2   8     1434.79     1373.41     45.84 o 
   0  -2   8     9800.46    10217.47    203.11 o 
   2  -2   8        3.96        7.07     16.93 o 
   3  -2   8     1023.96      969.95     68.53 o 
   4  -2   8      650.18      594.00     56.58 o 
   5  -2   8       20.00       33.37     21.42 o 
   6  -2   8       20.52       23.81     23.01 o 
   7  -2   8        5.28       16.04     22.01 o 
   8  -2   8        8.48       20.22     22.41 o 
   9  -2   8      167.51      247.44     59.17 o 
 -10  -1   8      119.99      153.01     52.10 o 
  -9  -1   8      158.12      170.54     49.71 o 
  -8  -1   8       23.01       33.17     24.31 o 
  -7  -1   8      257.84      287.99     52.40 o 
  -6  -1   8      389.78      417.19     55.88 o 
  -5  -1   8      432.61      373.95     46.02 o 
  -4  -1   8       17.95        6.06     11.34 o 
  -3  -1   8      767.98      760.08     27.58 o 
  -2  -1   8     1890.15     1865.02     46.87 o 
  -1  -1   8      171.34      171.65     13.96 o 
   0  -1   8      984.47      948.76     43.08 o 
   1  -1   8      333.64      356.52     42.44 o 
   2  -1   8     6750.36     6592.99    168.15 o 
   3  -1   8       16.93       27.89     21.22 o 
   4  -1   8        4.77        6.97     15.54 o 
   5  -1   8        4.48        9.66     19.03 o 
   6  -1   8       16.96       14.94     21.12 o 
   7  -1   8       87.35       76.30     33.27 o 
   8  -1   8        1.58        9.96     24.21 o 
   9  -1   8        0.16        5.38     24.70 o 
 -10   0   8        7.61        7.87     30.38 o 
  -9   0   8      198.67      256.91     56.58 o 
  -8   0   8      351.43      344.87     57.58 o 
  -7   0   8      559.27      560.93     61.26 o 
  -6   0   8      221.50      237.78     44.63 o 
  -5   0   8     2556.79     2512.79     87.16 o 
  -4   0   8      238.11      250.02     25.54 o 
  -3   0   8     2391.85     2288.79     65.17 o 
  -2   0   8     7018.60     7341.96    162.12 o 
  -1   0   8     3897.02     3873.25     84.26 o 
   0   0   8      613.16      512.24     35.31 o 
   1   0   8     1879.51     1843.32     60.56 o 
   2   0   8     1476.70     1508.36     81.19 o 
   3   0   8       23.51       27.10     20.62 o 
   4   0   8     1191.27     1122.66     77.30 o 
   5   0   8     2480.11     2307.37    115.85 o 
   6   0   8       13.68        0.50     19.33 o 
   7   0   8      175.45      180.40     46.52 o 
   8   0   8       51.79      113.46     39.95 o 
   9   0   8       52.01       65.94     38.65 o 
 -10   1   8      150.93      186.48     54.49 o 
  -9   1   8        0.30        1.29     19.52 o 
  -8   1   8       15.51       36.66     25.60 o 
  -7   1   8       19.56        3.19     18.73 o 
  -6   1   8     3388.50     3203.31    132.59 o 
  -5   1   8      224.31      250.56     27.99 o 
  -4   1   8      336.46      332.75     30.13 o 
  -3   1   8      274.34      276.82     27.27 o 
  -2   1   8     1664.82     1504.49     65.50 o 
  -1   1   8      458.63      400.04     29.30 o 
   0   1   8      138.24      159.26     21.97 o 
   1   1   8       11.10        2.96      9.32 o 
   2   1   8       64.98       39.89     15.53 o 
   3   1   8      238.42      256.41     42.54 o 
   4   1   8        6.50        9.56     16.74 o 
   5   1   8       77.03      130.00     37.26 o 
   6   1   8      428.67      456.73     62.36 o 
   7   1   8      346.08      394.67     62.66 o 
   8   1   8       31.82       88.46     35.46 o 
   9   1   8       74.36      114.66     44.83 o 
  -9   2   8       25.85       85.67     36.86 o 
  -8   2   8       43.27       47.52     28.69 o 
  -7   2   8        1.85        0.00     17.93 o 
  -6   2   8      220.51      240.51     29.94 o 
  -5   2   8       13.67       17.23     14.72 o 
  -4   2   8     4871.64     4765.68    100.60 o 
  -3   2   8      818.56      728.03     55.14 o 
  -2   2   8       95.42      116.01     20.46 o 
  -1   2   8      241.12      246.32     26.06 o 
   0   2   8      210.78      171.04     23.14 o 
   1   2   8      362.60      346.81     29.37 o 
   2   2   8      151.11      172.38     25.06 o 
   3   2   8        3.53        4.80     12.14 o 
   4   2   8     4068.59     3972.13    144.14 o 
   5   2   8       62.93       63.55     30.28 o 
   6   2   8      375.20      398.26     61.06 o 
   7   2   8      105.45      129.80     42.64 o 
   8   2   8      193.28      232.60     55.98 o 
   9   2   8       60.21       98.92     42.64 o 
  -9   3   8       27.00       48.21     29.98 o 
  -8   3   8       41.39       39.25     27.59 o 
  -7   3   8      257.87      266.47     48.41 o 
  -6   3   8      157.79      140.45     25.00 o 
  -5   3   8     1139.31     1122.10     53.16 o 
  -4   3   8      118.01       88.73     20.50 o 
  -3   3   8     1191.59     1133.87     49.73 o 
  -2   3   8       95.28      106.83     20.28 o 
  -1   3   8     2666.92     2548.40     70.91 o 
   0   3   8       62.57       55.60     16.16 o 
   1   3   8      600.78      602.32     37.58 o 
   2   3   8       17.34       19.22     13.27 o 
   3   3   8      129.09      125.16     24.28 o 
   4   3   8      134.29      127.29     24.48 o 
   5   3   8     1048.47     1105.22     82.38 o 
   6   3   8      631.52      743.82     73.02 o 
   7   3   8       10.62       23.21     25.30 o 
   8   3   8        2.16       25.00     27.29 o 
  -9   4   8       10.80       26.70     26.40 o 
  -8   4   8       81.48      130.00     39.95 o 
  -7   4   8       33.16       48.08     18.68 o 
  -6   4   8        4.92       18.46     13.56 o 
  -5   4   8      107.55      149.38     26.18 o 
  -4   4   8      931.85      949.34     52.95 o 
  -3   4   8      348.85      416.88     33.71 o 
  -2   4   8      994.98      933.23     45.12 o 
  -1   4   8      950.38      934.91     45.17 o 
   0   4   8     1889.04     1774.26     61.13 o 
   1   4   8     1482.04     1418.08     56.08 o 
   2   4   8      852.06      842.03     67.44 o 
   3   4   8     1937.86     1987.51    135.48 o 
   4   4   8      459.90      498.87     58.42 o 
   5   4   8      934.54      876.31     74.31 o 
   6   4   8      118.64      135.77     42.64 o 
   7   4   8      114.47      124.22     40.74 o 
   8   4   8       20.71       69.03     36.56 o 
  -7   5   8      732.67      737.05     70.63 o 
  -6   5   8      474.98      495.41     38.27 o 
  -5   5   8        1.01        0.00     12.90 o 
  -4   5   8      472.58      448.51     35.99 o 
  -3   5   8      406.27      369.75     32.97 o 
  -2   5   8      775.67      815.20     43.36 o 
  -1   5   8      273.92      272.32     37.55 o 
   0   5   8       24.85       29.86     14.32 o 
   1   5   8        9.87       12.42     12.95 o 
   2   5   8     4113.42     4168.77    116.00 o 
   3   5   8       51.47       57.81     18.75 o 
   4   5   8      112.12      104.59     23.26 o 
   5   5   8       41.35       57.82     20.67 o 
   6   5   8      243.49      277.13     55.09 o 
   7   5   8        6.90       33.97     29.78 o 
   8   5   8        0.46       11.06     25.10 o 
  -8   6   8       50.10       60.57     34.47 o 
  -7   6   8       53.18      104.99     38.95 o 
  -6   6   8      190.61      160.28     43.23 o 
  -5   6   8      564.95      593.80     62.86 o 
  -4   6   8       83.14       79.49     29.69 o 
  -3   6   8      234.85      282.90     30.32 o 
  -2   6   8      283.25      290.44     30.33 o 
  -1   6   8      896.70      872.13     44.59 o 
   0   6   8     1568.53     1582.47     59.21 o 
   1   6   8      631.71      609.97     38.64 o 
   2   6   8       98.70      145.05     24.85 o 
   3   6   8      588.19      572.75     71.03 o 
   4   6   8       28.59       35.18     16.70 o 
   5   6   8      958.02      961.21     62.61 o 
   6   6   8       57.79       53.19     32.37 o 
   7   6   8       25.93       66.64     36.36 o 
   8   6   8      155.39      214.77     59.47 o 
  -8   7   8       25.46       62.86     35.06 o 
  -7   7   8        2.85       10.96     26.20 o 
  -6   7   8     1024.09      972.34     85.17 o 
  -5   7   8       94.43       76.70     32.67 o 
  -4   7   8        5.62        5.28     20.82 o 
  -3   7   8        1.50        0.00     18.73 o 
  -2   7   8      567.85      525.87     59.37 o 
  -1   7   8        1.91        3.39     18.33 o 
   0   7   8      224.45      178.71     40.24 o 
   1   7   8       84.92       62.32     18.89 o 
   2   7   8      872.49      905.54     48.93 o 
   3   7   8      348.18      399.44     36.63 o 
   4   7   8      411.47      410.72     39.30 o 
   5   7   8        8.77       14.54     17.33 o 
   6   7   8      145.25      204.31     50.21 o 
   7   7   8       76.36      127.71     44.83 o 
  -8   8   8       17.92       41.64     31.38 o 
  -7   8   8      349.46      386.11     65.75 o 
  -6   8   8      228.75      233.50     53.19 o 
  -5   8   8      141.50      134.68     42.54 o 
  -4   8   8     1484.55     1489.34    102.50 o 
  -3   8   8       44.97       54.39     30.88 o 
  -2   8   8       85.02       74.91     31.38 o 
  -1   8   8        4.14       11.65     21.12 o 
   0   8   8      529.23      501.76     58.97 o 
   1   8   8       48.76       74.11     29.49 o 
   2   8   8        5.66       17.03     22.21 o 
   3   8   8      129.52       97.62     35.76 o 
   4   8   8     1290.67     1410.94     94.63 o 
   5   8   8        1.42       10.73     17.01 o 
   6   8   8        5.39       10.76     27.79 o 
   7   8   8       32.97       41.24     34.67 o 
  -7   9   8      115.01      108.58     43.53 o 
  -6   9   8       10.84       44.43     30.58 o 
  -5   9   8      318.51      315.48     59.17 o 
  -4   9   8        7.77       29.49     27.89 o 
  -3   9   8      820.32      765.14     75.71 o 
  -2   9   8       78.14       49.21     31.08 o 
  -1   9   8       64.73      125.32     39.55 o 
   0   9   8       65.57       91.25     34.17 o 
   1   9   8      323.75      328.73     54.29 o 
   2   9   8      252.79      191.36     45.72 o 
   3   9   8      321.31      354.63     57.08 o 
   4   9   8       26.50       25.70     24.90 o 
  -6  10   8       28.61       31.48     29.39 o 
  -5  10   8      340.12      253.02     59.17 o 
  -4  10   8      588.54      605.86     78.60 o 
  -3  10   8       31.73       43.83     27.79 o 
  -2  10   8      143.89      123.42     40.05 o 
  -1  10   8      403.51      434.52     64.15 o 
   0  10   8      289.37      330.92     57.38 o 
   1  10   8      129.35      180.20     46.12 o 
   2  10   8      372.90      416.79     62.36 o 
   3  10   8      489.00      570.49     66.24 o 
   4  10   8       62.12       60.57     31.08 o 
  -5  11   8        0.40       19.82     28.29 o 
  -4  11   8        0.74       18.13     28.89 o 
  -3  11   8      375.92      364.69     65.05 o 
  -2  11   8      384.05      452.75     69.83 o 
  -1  11   8      121.99      115.25     40.94 o 
   0  11   8       11.49       26.80     25.80 o 
   1  11   8      275.41      240.27     52.80 o 
   2  11   8      268.39      389.59     62.46 o 
   3  11   8       60.47       12.15     24.80 o 
  -4  12   8       23.56        7.07     38.05 o 
  -3  12   8      322.30      313.79     66.84 o 
  -2  12   8        1.43       16.83     28.69 o 
  -1  12   8       98.60      128.50     45.72 o 
   0  12   8      353.38      372.36     65.05 o 
   1  12   8       44.22      109.87     42.93 o 
   2  12   8       17.27       60.67     32.97 o 
  -1 -13   9       10.60        0.00     30.38 o 
   0 -13   9      369.45      391.58     70.03 o 
  -4 -12   9      194.77      292.67     62.56 o 
  -3 -12   9       98.54      131.49     41.94 o 
  -2 -12   9        2.66        1.00     24.70 o 
  -1 -12   9      314.08      348.55     60.86 o 
   0 -12   9      139.41      166.36     45.13 o 
   2 -12   9        0.07       18.13     27.59 o 
   3 -12   9      144.15      158.59     52.00 o 
  -5 -11   9       10.47       27.10     31.38 o 
  -4 -11   9      292.17      401.65     64.05 o 
  -3 -11   9       53.76       68.14     32.67 o 
  -2 -11   9        1.00       19.62     24.51 o 
  -1 -11   9      345.07      328.23     56.38 o 
   0 -11   9      279.61      323.95     56.88 o 
   1 -11   9      284.05      384.41     59.07 o 
   2 -11   9        0.50        5.68     21.12 o 
   3 -11   9        4.76       21.92     25.60 o 
   4 -11   9      155.79      195.94     53.79 o 
  -6 -10   9      156.02      181.76     34.33 o 
  -5 -10   9      191.00      204.47     34.19 o 
  -4 -10   9        0.09        0.00     16.17 o 
  -3 -10   9      324.65      313.89     55.09 o 
  -2 -10   9     1375.52     1341.91     94.43 o 
  -1 -10   9      321.76      338.49     54.19 o 
   1 -10   9       59.40       84.67     31.08 o 
   2 -10   9      136.62      114.56     38.65 o 
   3 -10   9      160.87      136.37     40.05 o 
   4 -10   9      157.30      219.75     52.30 o 
   5 -10   9       59.62      101.41     42.54 o 
  -7  -9   9       19.55       64.38     24.99 o 
  -6  -9   9        4.25        8.17     17.48 o 
  -5  -9   9      157.81      174.57     32.21 o 
  -4  -9   9       95.39      111.71     25.95 o 
  -3  -9   9      432.46      436.53     41.52 o 
  -2  -9   9      148.03      147.68     27.57 o 
  -1  -9   9      124.66      139.59     25.66 o 
   0  -9   9      718.32      681.76     60.07 o 
   1  -9   9      771.35      854.39     71.12 o 
   2  -9   9       89.63       63.26     29.19 o 
   3  -9   9       14.03       16.44     21.82 o 
   4  -9   9       41.97       60.37     28.99 o 
   5  -9   9      143.36      147.93     46.32 o 
   6  -9   9       14.96        0.00     30.58 o 
  -7  -8   9      109.11       99.05     27.39 o 
  -6  -8   9      418.57      480.22     47.18 o 
  -5  -8   9      171.15      229.91     34.22 o 
  -4  -8   9        0.93       10.80     14.33 o 
  -3  -8   9       45.51       55.58     18.53 o 
  -2  -8   9      994.22      970.86     51.84 o 
  -1  -8   9       41.12       47.91     16.76 o 
   1  -8   9       85.52       93.74     30.28 o 
   3  -8   9      145.38      158.19     38.85 o 
   5  -8   9       17.31       29.29     24.60 o 
   6  -8   9       84.13       80.89     38.35 o 
   7  -8   9       37.59       50.60     32.67 o 
  -8  -7   9        3.73        1.29     27.19 o 
  -7  -7   9       38.71       71.29     23.75 o 
  -6  -7   9      371.58      411.81     42.80 o 
  -5  -7   9      460.82      431.01     40.32 o 
  -4  -7   9       11.54       18.06     15.19 o 
  -3  -7   9     1794.02     1683.15     67.32 o 
  -2  -7   9     2188.79     2241.04    108.53 o 
  -1  -7   9      346.09      354.52     34.00 o 
   0  -7   9       99.66       87.76     29.59 o 
   2  -7   9        6.55       20.72     20.22 o 
   3  -7   9        4.60       20.22     19.62 o 
   4  -7   9      490.99      519.89     57.18 o 
   5  -7   9       57.12       51.30     28.49 o 
   6  -7   9      104.83      117.35     39.65 o 
   7  -7   9       65.46       93.74     38.25 o 
  -8  -6   9        4.46       16.44     27.19 o 
  -7  -6   9      351.42      412.70     66.14 o 
  -6  -6   9      571.07      589.73     45.36 o 
  -5  -6   9      982.07      906.81     51.88 o 
  -4  -6   9       15.44       19.16     17.31 o 
  -3  -6   9      635.82      553.81     39.17 o 
  -2  -6   9      252.36      245.38     42.39 o 
  -1  -6   9      824.63      779.00     71.97 o 
   0  -6   9      157.78      164.76     36.16 o 
   2  -6   9       83.58      122.33     32.87 o 
   3  -6   9     1656.88     1668.74     94.53 o 
   4  -6   9      219.15      263.48     46.52 o 
   5  -6   9      178.58      193.55     44.23 o 
   6  -6   9        8.39        0.00     20.62 o 
   7  -6   9      405.25      497.97     68.63 o 
  -9  -5   9       43.14       22.21     31.18 o 
  -8  -5   9      361.48      377.74     66.24 o 
  -7  -5   9        0.20        6.87     21.42 o 
  -6  -5   9        9.24        0.00     22.41 o 
  -5  -5   9      446.59      421.37     38.87 o 
  -4  -5   9     4974.01     4914.89    130.00 o 
  -3  -5   9      213.94      243.58     28.61 o 
  -2  -5   9      375.72      384.98     31.22 o 
  -1  -5   9        1.33        8.12     12.34 o 
   0  -5   9        7.24       16.93     19.62 o 
   2  -5   9      103.59      136.57     33.57 o 
   3  -5   9       95.66       91.94     30.78 o 
   4  -5   9     1032.07      923.83     73.91 o 
   5  -5   9      120.24      185.18     44.33 o 
   6  -5   9      361.69      415.99     62.06 o 
   7  -5   9        0.05       18.83     22.71 o 
   8  -5   9       37.05       75.11     35.26 o 
  -9  -4   9      156.97      128.20     45.32 o 
  -8  -4   9      110.48      105.89     40.84 o 
  -7  -4   9      441.29      402.84     64.05 o 
  -6  -4   9       24.44        0.00     22.81 o 
  -5  -4   9      516.76      469.38     56.08 o 
  -4  -4   9        2.84       19.82     20.72 o 
  -3  -4   9      465.93      455.90     33.78 o 
  -2  -4   9     1023.10      984.24    132.44 o 
  -1  -4   9     1193.41     1169.92     46.43 o 
   0  -4   9       49.40       31.78     22.41 o 
   2  -4   9      164.97      169.25     37.26 o 
   3  -4   9      242.29      191.66     39.45 o 
   4  -4   9      727.34      724.80     66.34 o 
   5  -4   9        9.17       19.03     20.82 o 
   6  -4   9      888.34      958.99     82.88 o 
   7  -4   9      103.89      142.05     42.54 o 
   8  -4   9      103.85      148.72     46.32 o 
  -9  -3   9       15.10       46.52     34.27 o 
  -8  -3   9      483.57      467.39     68.24 o 
  -7  -3   9      399.58      396.57     61.46 o 
  -6  -3   9        3.86        9.06     19.42 o 
  -5  -3   9        5.44        6.67     17.93 o 
  -4  -3   9     1933.41     1871.96    101.21 o 
  -3  -3   9      404.50      338.49     47.62 o 
  -2  -3   9     2095.11     2136.93    101.41 o 
  -1  -3   9      173.75      159.22     20.14 o 
   0  -3   9      327.12      260.89     40.84 o 
   2  -3   9      509.10      577.76     55.09 o 
   3  -3   9      141.31      135.58     35.46 o 
   4  -3   9     1143.80     1021.85     76.60 o 
   5  -3   9      153.67      232.20     47.22 o 
   6  -3   9       49.27       56.98     28.79 o 
   7  -3   9       50.68       51.30     29.98 o 
   8  -3   9       95.89      140.66     44.03 o 
  -9  -2   9      235.11      304.02     62.96 o 
  -8  -2   9       20.53       19.23     26.30 o 
  -7  -2   9      355.95      380.23     60.57 o 
  -6  -2   9       50.97       67.44     30.48 o 
  -5  -2   9       24.32       22.81     19.03 o 
  -4  -2   9      322.04      306.28     34.17 o 
  -3  -2   9       11.44        7.88     10.42 o 
  -2  -2   9     2956.94     2922.82     76.55 o 
  -1  -2   9       24.61       43.53     21.82 o 
   0  -2   9      265.30      296.15     42.24 o 
   1  -2   9      145.61      207.90     38.05 o 
   2  -2   9     5239.21     5182.05    157.79 o 
   3  -2   9      837.51      926.32     71.12 o 
   4  -2   9       59.81       55.29     26.20 o 
   5  -2   9       31.79       48.11     27.39 o 
   6  -2   9      215.82      201.72     47.32 o 
   7  -2   9       22.54       27.19     23.71 o 
   8  -2   9       63.86      106.79     38.25 o 
  -9  -1   9      213.99      274.64     59.57 o 
  -8  -1   9      192.61      224.03     51.30 o 
  -7  -1   9      532.28      520.88     61.66 o 
  -6  -1   9       14.34       38.15     23.71 o 
  -5  -1   9      389.89      363.79     51.90 o 
  -4  -1   9        3.42        1.38     10.12 o 
  -3  -1   9      744.43      721.31     39.69 o 
  -2  -1   9      587.63      625.59     37.55 o 
  -1  -1   9      504.86      441.82     40.05 o 
   0  -1   9     1086.83     1072.13     62.76 o 
   1  -1   9     1153.50     1131.02     72.92 o 
   2  -1   9      237.04      276.43     43.73 o 
   3  -1   9      107.39      118.44     32.97 o 
   4  -1   9      172.29      169.54     39.35 o 
   5  -1   9      157.95      164.96     42.44 o 
   6  -1   9      533.17      434.72     62.46 o 
   7  -1   9        0.40       14.44     21.12 o 
   8  -1   9      143.09      193.05     50.21 o 
  -9   0   9        0.22        0.00     23.61 o 
  -8   0   9       59.61       84.67     34.27 o 
  -7   0   9      149.50      161.77     43.23 o 
  -6   0   9      361.06      349.15     53.59 o 
  -5   0   9      118.41       90.56     20.78 o 
  -4   0   9      217.96      211.22     26.15 o 
  -3   0   9       86.61       99.51     20.85 o 
  -2   0   9      183.63      167.02     24.12 o 
  -1   0   9     2570.30     2420.43    108.18 o 
   0   0   9      226.44      217.10     26.50 o 
   1   0   9     2501.41     2561.87     88.36 o 
   2   0   9        4.64        8.17     15.94 o 
   3   0   9     1647.93     1485.05     88.06 o 
   4   0   9      383.30      331.42     50.11 o 
   5   0   9       12.81        3.29     20.52 o 
   6   0   9        0.20        0.00     17.33 o 
   7   0   9      477.97      437.31     66.84 o 
   8   0   9      122.02      126.81     41.34 o 
  -9   1   9       17.21       16.44     24.90 o 
  -8   1   9       42.06       77.20     31.08 o 
  -7   1   9       83.85      138.66     40.05 o 
  -6   1   9      405.45      370.17     53.49 o 
  -5   1   9      321.42      296.27     31.62 o 
  -4   1   9     4606.82     4675.72    208.49 o 
  -3   1   9       16.29       15.37     13.30 o 
  -2   1   9        4.64       21.70     21.32 o 
  -1   1   9      646.51      614.94     38.41 o 
   0   1   9      578.25      577.04     69.08 o 
   1   1   9      179.13      177.06     25.43 o 
   2   1   9      236.71      213.60     27.82 o 
   3   1   9       47.94       49.31     25.40 o 
   4   1   9     1022.22     1086.10     80.39 o 
   5   1   9        2.92        6.28     20.12 o 
   6   1   9        0.29        0.00     21.32 o 
   7   1   9      108.32      140.06     41.74 o 
   8   1   9      193.15      281.21     60.07 o 
  -9   2   9       25.53       19.82     22.71 o 
  -8   2   9        0.01       18.53     19.62 o 
  -7   2   9       61.10       25.30     23.61 o 
  -6   2   9       37.64       37.31     17.39 o 
  -5   2   9     2203.71     2171.11     73.30 o 
  -4   2   9      457.61      445.59     54.94 o 
  -3   2   9      491.42      477.39     35.75 o 
  -2   2   9      928.65      917.72     46.31 o 
  -1   2   9     2227.56     2188.40     69.23 o 
   0   2   9       14.84       19.88     13.46 o 
   1   2   9      700.70      683.00     41.30 o 
   2   2   9        6.51        7.61     11.98 o 
   3   2   9      469.78      489.34     37.19 o 
   4   2   9      289.58      306.91     50.50 o 
   5   2   9      188.66      128.80     38.75 o 
   6   2   9     1815.37     1772.14    112.56 o 
   7   2   9        6.88       18.83     23.01 o 
   8   2   9       65.59       76.11     38.75 o 
  -9   3   9       12.72       35.96     28.39 o 
  -8   3   9       84.18      132.69     39.75 o 
  -7   3   9      136.45      141.45     40.05 o 
  -6   3   9     2099.63     1845.46    102.80 o 
  -5   3   9      785.78      751.61     45.26 o 
  -4   3   9     1326.23     1286.86     57.28 o 
  -3   3   9     1147.85     1176.38     53.73 o 
  -2   3   9     1028.86     1015.83     49.41 o 
  -1   3   9      466.85      456.87     34.81 o 
   0   3   9     2228.83     2208.01     71.14 o 
   1   3   9      881.17      872.61     46.16 o 
   2   3   9      470.81      449.06     35.46 o 
   3   3   9      487.88      487.84     37.87 o 
   4   3   9      768.78      647.40     64.95 o 
   5   3   9      399.94      451.75     61.86 o 
   6   3   9       15.16       13.45     24.11 o 
   7   3   9      138.19      186.98     48.41 o 
   8   3   9        0.00        8.87     25.00 o 
  -8   4   9       26.98       38.65     27.00 o 
  -7   4   9       45.17       43.97     18.87 o 
  -6   4   9      499.71      471.27     38.70 o 
  -5   4   9       93.30       86.00     21.38 o 
  -4   4   9      228.11      217.75     29.54 o 
  -3   4   9       23.19       33.06     16.47 o 
  -2   4   9     1443.94     1371.07     67.59 o 
  -1   4   9      430.03      408.04     36.71 o 
   0   4   9      147.16      154.35     24.79 o 
   1   4   9       20.42       28.57     14.24 o 
   2   4   9      289.83      255.71     30.74 o 
   3   4   9      142.06      161.45     26.88 o 
   4   4   9       38.88       42.37     17.66 o 
   5   4   9      132.77      134.48     41.94 o 
   6   4   9      444.39      467.19     66.84 o 
   7   4   9       51.01       70.13     35.86 o 
   8   4   9      100.09      149.82     46.82 o 
  -7   5   9        2.03       15.14     25.00 o 
  -6   5   9       81.72       76.59     22.29 o 
  -5   5   9      877.49      873.58     58.42 o 
  -4   5   9       65.56       78.29     22.22 o 
  -3   5   9     1662.16     1614.84     78.70 o 
  -2   5   9      870.54      824.01     45.78 o 
  -1   5   9     1534.72     1497.01     89.85 o 
   0   5   9      496.52      511.08     37.37 o 
   1   5   9      709.24      711.48     44.54 o 
   2   5   9      163.89      148.69     26.09 o 
   3   5   9      738.72      706.38     45.67 o 
   4   5   9       11.79       27.44     16.69 o 
   5   5   9      376.31      374.85     59.07 o 
   6   5   9        0.27        7.87     22.21 o 
   7   5   9       42.56       79.19     34.96 o 
  -8   6   9       12.03       32.77     31.68 o 
  -7   6   9       32.87       72.52     34.96 o 
  -6   6   9      847.98      883.48     79.69 o 
  -5   6   9       74.04       92.04     35.36 o 
  -4   6   9        1.33        3.09     21.62 o 
  -3   6   9       26.80       34.24     18.87 o 
  -2   6   9       77.53      125.89     24.59 o 
  -1   6   9      255.29      249.32     30.03 o 
   0   6   9       22.75       24.71     14.86 o 
   1   6   9      682.05      697.45     44.09 o 
   2   6   9       19.37       11.47     13.29 o 
   3   6   9      124.85      143.34     35.21 o 
   4   6   9      157.12      154.05     29.16 o 
   5   6   9      139.73      137.21     29.17 o 
   6   6   9      186.66      243.26     53.99 o 
   7   6   9       78.54      192.95     52.70 o 
  -8   7   9      141.28      218.55     54.19 o 
  -7   7   9      243.23      276.53     55.78 o 
  -6   7   9       31.77       38.65     26.40 o 
  -5   7   9      544.04      573.38     67.34 o 
  -4   7   9      833.21      855.49     78.50 o 
  -3   7   9      178.26      129.10     39.35 o 
  -2   7   9      650.22      605.36     66.04 o 
  -1   7   9        7.71        0.00     17.23 o 
   0   7   9     1791.71     1834.00    106.29 o 
   1   7   9      300.45      335.18     34.80 o 
   2   7   9       47.99       65.56     20.62 o 
   3   7   9       26.62       36.16     17.97 o 
   4   7   9      461.42      500.38     42.43 o 
   5   7   9        0.17       12.23     17.08 o 
   6   7   9        0.06       28.59     29.49 o 
   7   7   9       35.10       39.35     32.77 o 
  -7   8   9      436.74      478.15     71.62 o 
  -6   8   9       23.63       35.96     29.98 o 
  -5   8   9      343.84      348.05     60.47 o 
  -4   8   9       68.05       55.09     31.18 o 
  -3   8   9      915.90      792.23     77.60 o 
  -2   8   9       13.96       19.42     25.30 o 
  -1   8   9      293.77      276.83     52.40 o 
   0   8   9       83.36       80.29     33.07 o 
   1   8   9       93.23      119.14     36.76 o 
   2   8   9       86.02      100.21     36.66 o 
   3   8   9      392.08      478.55     64.25 o 
   4   8   9       15.64       16.93     23.01 o 
   5   8   9      111.49      136.52     30.12 o 
   6   8   9      195.28      279.32     57.28 o 
  -6   9   9       18.21       28.79     30.58 o 
  -5   9   9      234.87      280.51     58.87 o 
  -4   9   9      856.45      834.17     82.68 o 
  -3   9   9       10.67       12.85     24.31 o 
  -2   9   9       20.80       23.01     23.41 o 
  -1   9   9      895.15      801.40     76.50 o 
   0   9   9      384.48      467.09     65.55 o 
   1   9   9      296.95      331.02     57.88 o 
   2   9   9      102.03       74.61     32.97 o 
   3   9   9       27.93       45.52     28.69 o 
   4   9   9       22.15       51.80     31.68 o 
  -6  10   9       39.30       70.03     37.26 o 
  -5  10   9        0.33       13.35     28.49 o 
  -4  10   9        2.13       12.35     27.00 o 
  -3  10   9       17.72       56.08     32.67 o 
  -2  10   9      931.03      862.26     83.68 o 
  -1  10   9      179.45      220.35     52.50 o 
   0  10   9       19.29       22.01     23.61 o 
   1  10   9      655.96      658.95     72.32 o 
   2  10   9      856.34      953.01     85.77 o 
   3  10   9        0.78       26.30     26.80 o 
   4  10   9      247.47      266.37     55.88 o 
  -4  11   9       48.92       79.29     39.15 o 
  -3  11   9      201.75      196.74     56.38 o 
  -2  11   9       23.39       54.59     34.57 o 
  -1  11   9      239.15      280.12     59.97 o 
   0  11   9      633.44      555.95     76.70 o 
   1  11   9      516.61      565.71     70.23 o 
   2  11   9        3.62       10.66     27.10 o 
   3  11   9      301.13      351.04     63.65 o 
  -2  12   9      444.42      460.12     78.99 o 
  -1  12   9      504.83      516.30     79.29 o 
   0  12   9        2.96       18.23     31.98 o 
   1  12   9      165.61      205.21     55.39 o 
  -3 -12  10        0.89       32.37     32.67 o 
  -2 -12  10       28.18       74.01     34.07 o 
  -1 -12  10       43.78       25.80     29.09 o 
   0 -12  10       53.86       23.61     26.20 o 
   2 -12  10       10.53        6.47     27.49 o 
  -4 -11  10        1.43        0.00     23.01 o 
  -3 -11  10      132.02      135.28     42.24 o 
  -2 -11  10      293.09      367.38     60.76 o 
  -1 -11  10       19.65       51.10     26.70 o 
   0 -11  10       49.44       56.18     30.68 o 
   2 -11  10        1.69       19.13     22.51 o 
   3 -11  10       51.29       65.65     34.07 o 
  -5 -10  10       26.43       41.04     29.49 o 
  -4 -10  10       15.67       13.68     17.41 o 
  -3 -10  10      105.78      162.37     44.23 o 
  -2 -10  10      357.73      350.64     56.98 o 
  -1 -10  10      358.04      382.92     58.17 o 
   0 -10  10       85.61      113.46     38.05 o 
   1 -10  10      649.75      634.84     66.14 o 
   2 -10  10      219.08      231.21     49.61 o 
   3 -10  10       19.25       36.86     28.39 o 
   4 -10  10       37.73       25.70     29.98 o 
  -6  -9  10      161.30      144.34     46.62 o 
  -5  -9  10       13.82       65.85     33.47 o 
  -4  -9  10        1.10       15.43     16.30 o 
  -3  -9  10       12.76       16.23     16.54 o 
  -2  -9  10     1036.85     1039.71     57.37 o 
  -1  -9  10        0.78       10.07     14.56 o 
   0  -9  10      463.77      495.48     56.18 o 
   4  -9  10        4.10       31.78     25.60 o 
   5  -9  10       11.49       19.52     30.18 o 
  -7  -8  10      100.32      146.13     46.62 o 
  -6  -8  10       17.97       19.52     26.60 o 
  -5  -8  10        9.63        8.57     22.11 o 
  -4  -8  10       53.48       83.58     35.16 o 
  -3  -8  10       14.55       20.06     15.54 o 
  -2  -8  10       44.88       50.99     18.87 o 
  -1  -8  10       37.95       50.87     17.95 o 
   0  -8  10      891.06      950.22     74.41 o 
   1  -8  10      375.00      458.92     55.78 o 
   2  -8  10      663.26      697.80     66.34 o 
   3  -8  10       51.67       48.31     27.29 o 
   6  -8  10        4.46       10.56     29.59 o 
  -7  -7  10      300.46      308.81     62.36 o 
  -6  -7  10       96.05       64.45     33.77 o 
  -5  -7  10      394.77      431.03     64.45 o 
  -4  -7  10      207.63      188.37     45.92 o 
  -3  -7  10       66.56      107.68     35.36 o 
  -2  -7  10      771.44      720.40     46.56 o 
  -1  -7  10     1752.11     1753.26     67.90 o 
   0  -7  10      139.25      172.73     40.24 o 
   1  -7  10      279.36      311.30     49.51 o 
   2  -7  10       14.49       24.51     22.21 o 
   3  -7  10      674.21      699.79     66.54 o 
   4  -7  10      317.27      306.51     52.80 o 
   5  -7  10       38.58       53.39     29.59 o 
   6  -7  10       33.92       56.58     30.18 o 
  -8  -6  10       79.85      102.80     41.84 o 
  -7  -6  10       34.74       58.27     34.27 o 
  -6  -6  10       13.44       13.15     25.90 o 
  -5  -6  10       31.83        8.67     24.90 o 
  -4  -6  10     1136.61     1182.23     88.96 o 
  -3  -6  10       19.36       30.78     23.11 o 
  -2  -6  10       68.08       58.08     28.59 o 
  -1  -6  10       76.84       76.90     31.08 o 
   0  -6  10      175.33      132.99     35.66 o 
   1  -6  10      349.98      306.51     48.01 o 
   2  -6  10      453.64      473.97     55.58 o 
   3  -6  10      206.25      215.86     43.93 o 
   4  -6  10        7.38       16.74     21.22 o 
   5  -6  10      344.73      354.13     57.78 o 
   6  -6  10       15.07        9.36     23.31 o 
   7  -6  10        0.47       11.95     27.19 o 
  -8  -5  10        1.32        0.20     23.11 o 
  -7  -5  10      129.50      165.56     47.82 o 
  -6  -5  10      375.12      428.44     65.35 o 
  -5  -5  10      735.39      746.41     73.12 o 
  -4  -5  10        0.61        0.10     19.62 o 
  -3  -5  10      718.69      659.75     63.95 o 
  -2  -5  10      692.90      728.28     64.35 o 
  -1  -5  10      393.18      380.03     51.10 o 
   0  -5  10       34.17       45.03     24.21 o 
   2  -5  10      130.45      151.51     38.05 o 
   3  -5  10      778.09      724.10     66.44 o 
   4  -5  10       49.50       77.30     29.69 o 
   5  -5  10        9.93       15.84     24.51 o 
   6  -5  10      350.52      410.21     62.56 o 
   7  -5  10       12.23       27.00     28.59 o 
  -8  -4  10       42.09       39.65     27.79 o 
  -7  -4  10      289.92      338.39     62.16 o 
  -6  -4  10      134.05      125.22     41.64 o 
  -5  -4  10       12.57        0.00     17.63 o 
  -4  -4  10     1289.11     1107.61     82.78 o 
  -3  -4  10     1313.74     1338.02     88.36 o 
  -2  -4  10     1202.66     1071.35     76.60 o 
  -1  -4  10      146.66      157.39     37.06 o 
   0  -4  10      316.29      292.37     46.22 o 
   2  -4  10       61.41       85.27     28.99 o 
   3  -4  10      479.76      514.41     58.37 o 
   4  -4  10       63.05       50.40     27.39 o 
   5  -4  10       66.07      120.93     38.55 o 
   6  -4  10      124.55      132.79     40.64 o 
   7  -4  10       16.67       46.52     30.68 o 
  -9  -3  10        8.45       21.62     34.47 o 
  -8  -3  10        0.86       18.03     22.61 o 
  -7  -3  10       59.60       81.68     33.67 o 
  -6  -3  10      371.76      349.95     58.87 o 
  -5  -3  10       48.54       64.95     31.58 o 
  -4  -3  10        2.74        5.48     19.23 o 
  -3  -3  10      414.38      433.62     51.20 o 
  -2  -3  10     1149.00     1135.61     77.70 o 
  -1  -3  10        1.08        4.78     17.13 o 
   0  -3  10      620.28      583.54     56.18 o 
   1  -3  10      111.59       99.32     31.58 o 
   2  -3  10     2292.98     2420.63    114.66 o 
   3  -3  10      511.10      555.35     60.27 o 
   4  -3  10        7.91       31.28     24.01 o 
   5  -3  10      200.57      160.78     42.14 o 
   6  -3  10      390.01      431.83     64.05 o 
   7  -3  10       67.27      121.93     39.95 o 
   8  -3  10       71.03      131.19     46.12 o 
  -9  -2  10      263.50      332.51     68.63 o 
  -8  -2  10       47.26       58.77     28.49 o 
  -7  -2  10      273.10      288.58     56.88 o 
  -6  -2  10      767.03      698.70     69.73 o 
  -5  -2  10      211.98      221.84     46.52 o 
  -4  -2  10       47.20       42.44     24.80 o 
  -3  -2  10      540.50      524.14     36.26 o 
  -2  -2  10       22.06       26.12     13.77 o 
  -1  -2  10        4.90        0.00     14.24 o 
   0  -2  10     6634.57     6689.32    183.89 o 
   1  -2  10      367.12      391.29     46.82 o 
   2  -2  10       91.32       78.60     28.59 o 
   3  -2  10      648.19      610.94     62.46 o 
   4  -2  10       30.50       40.44     26.70 o 
   5  -2  10        4.39        0.00     17.13 o 
   6  -2  10       14.66       14.44     21.32 o 
   7  -2  10        0.07        0.00     19.23 o 
   8  -2  10      217.19      288.09     61.66 o 
  -9  -1  10       17.57       19.13     30.78 o 
  -8  -1  10        0.58        9.76     22.31 o 
  -7  -1  10      259.52      293.46     55.78 o 
  -6  -1  10      123.63      185.88     45.72 o 
  -5  -1  10        4.68       20.42     19.92 o 
  -4  -1  10      118.09      141.27     23.50 o 
  -3  -1  10      463.41      494.78     39.00 o 
  -2  -1  10      836.90      787.08     43.50 o 
  -1  -1  10     1370.14     1307.84     55.61 o 
   0  -1  10       91.08       99.72     22.14 o 
   1  -1  10     1189.81     1057.51     73.91 o 
   2  -1  10       10.32        1.89     16.04 o 
   3  -1  10     1503.06     1534.26     93.74 o 
   4  -1  10       51.27       41.44     26.40 o 
   5  -1  10       31.81       42.64     27.29 o 
   6  -1  10        5.00       11.36     21.52 o 
   7  -1  10      195.94      220.35     52.99 o 
   8  -1  10        0.05       21.42     30.58 o 
  -9   0  10       60.81       96.33     40.14 o 
  -8   0  10      329.73      394.77     65.25 o 
  -7   0  10       19.11       21.92     22.91 o 
  -6   0  10      482.62      499.37     58.37 o 
  -5   0  10       54.91       49.31     24.90 o 
  -4   0  10      758.08      745.18     43.37 o 
  -3   0  10        2.36        0.00     10.98 o 
  -2   0  10       22.99       32.89     14.22 o 
  -1   0  10        0.49        4.45     11.38 o 
   0   0  10     4497.62     4611.63    105.60 o 
   1   0  10      270.07      253.77     30.39 o 
   2   0  10      806.53      760.36     66.44 o 
   3   0  10        0.74       15.64     21.12 o 
   4   0  10      191.30      214.57     47.42 o 
   5   0  10       20.36        9.56     22.01 o 
   6   0  10       24.01       22.31     20.32 o 
   7   0  10        7.04       12.05     20.92 o 
   8   0  10      294.70      376.94     70.53 o 
  -9   1  10      179.69      170.04     48.71 o 
  -8   1  10       25.62       34.96     25.20 o 
  -7   1  10      244.43      285.30     54.19 o 
  -6   1  10       16.27       63.26     27.89 o 
  -5   1  10     1009.24     1050.86     53.83 o 
  -4   1  10      132.48      152.44     25.53 o 
  -3   1  10     1859.37     1756.81     65.32 o 
  -2   1  10     1181.68     1142.31     53.00 o 
  -1   1  10      228.10      238.77     29.15 o 
   0   1  10       83.72       66.01     18.18 o 
   1   1  10      572.99      487.42     36.84 o 
   2   1  10      637.66      628.82     43.18 o 
   3   1  10      838.75      775.80     70.03 o 
   4   1  10      154.69      171.04     44.13 o 
   5   1  10       18.83       21.72     24.01 o 
   6   1  10      317.65      421.57     64.95 o 
   7   1  10        7.30       28.59     27.69 o 
   8   1  10        0.23        9.16     27.19 o 
  -9   2  10       19.44       12.55     29.19 o 
  -8   2  10       30.42       56.68     30.78 o 
  -7   2  10      579.11      473.87     64.25 o 
  -6   2  10       27.61       20.32     22.51 o 
  -5   2  10      501.58      544.65     40.08 o 
  -4   2  10     1376.82     1170.17     69.78 o 
  -3   2  10      224.58      191.04     27.03 o 
  -2   2  10      113.61       82.96     20.30 o 
  -1   2  10      265.05      281.28     31.57 o 
   0   2  10     1049.31     1101.74     76.11 o 
   1   2  10      265.05      289.11     32.18 o 
   2   2  10       63.22       63.14     19.68 o 
   3   2  10      291.12      288.77     34.38 o 
   4   2  10      102.88       63.55     29.98 o 
   5   2  10      858.13      797.71     76.21 o 
   6   2  10        8.80       42.34     27.69 o 
   7   2  10      180.61      223.34     54.79 o 
   8   2  10        9.63       32.37     30.38 o 
  -9   3  10       34.76       47.52     35.96 o 
  -8   3  10       16.99       24.21     22.41 o 
  -7   3  10        8.21       26.30     23.01 o 
  -6   3  10     1047.43     1063.81     57.10 o 
  -5   3  10       10.50       17.68     14.33 o 
  -4   3  10      354.70      341.90     43.48 o 
  -3   3  10      826.96      788.73     45.97 o 
  -2   3  10     2475.08     2380.61     77.46 o 
  -1   3  10      135.73      104.09     23.01 o 
   0   3  10      121.96      127.90     24.23 o 
   1   3  10        0.01        0.00     11.04 o 
   2   3  10      896.88      975.61     53.05 o 
   3   3  10        0.63        0.92     13.31 o 
   4   3  10      180.40      153.41     42.44 o 
   5   3  10       79.89      108.28     37.85 o 
   6   3  10      136.42      149.92     43.63 o 
   7   3  10      165.11      214.87     54.79 o 
  -8   4  10       41.44       36.06     26.70 o 
  -7   4  10        1.30       11.95     21.62 o 
  -6   4  10      184.83      179.59     29.99 o 
  -5   4  10      349.08      387.07     38.50 o 
  -4   4  10       66.43       68.14     19.74 o 
  -3   4  10      862.28      824.89     47.68 o 
  -2   4  10       13.41       15.67     16.05 o 
  -1   4  10      485.22      537.07     40.09 o 
   0   4  10      239.54      268.10     33.27 o 
   1   4  10     1043.40     1097.33     55.02 o 
   2   4  10       72.77       59.16     19.79 o 
   3   4  10       83.91       94.37     24.12 o 
   4   4  10      551.09      623.86     47.02 o 
   5   4  10       29.66       58.27     30.58 o 
   6   4  10        0.47        0.00     20.02 o 
   7   4  10       29.78       84.27     36.86 o 
  -7   5  10      104.29       84.17     36.76 o 
  -6   5  10      595.03      522.08     63.55 o 
  -5   5  10       26.97       59.24     20.09 o 
  -4   5  10      120.46      172.14     28.11 o 
  -3   5  10       67.28       68.79     21.29 o 
  -2   5  10      170.00      194.19     29.58 o 
  -1   5  10     2446.74     2525.72    186.53 o 
   0   5  10      116.42      116.14     24.64 o 
   1   5  10     1335.51     1296.51     61.60 o 
   2   5  10      244.30      178.26     29.17 o 
   3   5  10      116.63      117.85     25.58 o 
   4   5  10       25.57       37.53     20.00 o 
   5   5  10      661.77      689.73     73.32 o 
   6   5  10        3.86       12.85     22.71 o 
   7   5  10      225.72      339.98     65.94 o 
  -7   6  10       36.92       76.80     34.37 o 
  -6   6  10       42.06       46.42     29.59 o 
  -5   6  10      948.85      972.84     84.07 o 
  -4   6  10      106.94      156.59     44.03 o 
  -3   6  10        1.59       11.75     21.42 o 
  -2   6  10      239.36      248.31     33.04 o 
  -1   6  10       43.87       47.90     18.98 o 
   0   6  10     2778.30     2764.23     87.16 o 
   1   6  10      690.76      644.05     44.59 o 
   2   6  10       33.84       44.63     18.44 o 
   3   6  10      510.77      490.49     43.65 o 
   4   6  10      627.98      740.92     51.95 o 
   5   6  10        0.25       26.09     17.64 o 
   6   6  10        6.28       11.85     25.20 o 
  -7   7  10      269.71      264.68     56.78 o 
  -6   7  10       18.96       31.68     30.48 o 
  -5   7  10      533.65      547.08     66.54 o 
  -4   7  10      100.26      107.09     39.15 o 
  -3   7  10     1049.20      987.88     84.87 o 
  -2   7  10       98.71       83.18     35.66 o 
  -1   7  10        3.33       22.81     24.80 o 
   0   7  10        0.16        7.17     21.92 o 
   1   7  10        3.43       16.21     14.96 o 
   2   7  10      556.71      596.63     44.52 o 
   3   7  10      169.22      232.32     34.17 o 
   4   7  10      109.72      143.28     29.32 o 
   5   7  10      185.09      239.04     37.21 o 
   6   7  10      184.71      270.45     58.47 o 
  -6   8  10       13.50       28.59     30.78 o 
  -5   8  10      134.14      172.83     48.11 o 
  -4   8  10      234.42      225.03     52.70 o 
  -3   8  10        4.60       26.00     24.51 o 
  -2   8  10       42.77       67.04     33.17 o 
  -1   8  10     1309.87     1257.24     95.93 o 
   0   8  10      818.95      722.60     73.12 o 
   1   8  10      668.48      680.37     72.02 o 
   2   8  10       13.36        0.00     21.22 o 
   3   8  10      221.65      210.88     48.81 o 
   4   8  10       70.19       91.65     36.66 o 
   5   8  10      477.32      521.28     72.22 o 
  -6   9  10       82.93       95.53     40.05 o 
  -5   9  10        1.13       15.14     26.80 o 
  -4   9  10       21.63        7.57     27.39 o 
  -3   9  10        1.32        6.87     25.90 o 
  -2   9  10      734.45      698.90     75.51 o 
  -1   9  10      212.57      272.25     56.78 o 
   0   9  10       61.45       39.05     24.51 o 
   1   9  10      456.74      491.20     68.83 o 
   2   9  10     1028.02     1070.96     91.94 o 
   3   9  10        4.68       13.75     23.61 o 
   4   9  10        0.22       10.56     25.80 o 
  -5  10  10        6.74       30.78     30.98 o 
  -4  10  10       93.33      115.95     43.33 o 
  -3  10  10      285.36      261.49     58.97 o 
  -2  10  10       26.52       41.44     30.28 o 
  -1  10  10      497.38      582.35     77.40 o 
   0  10  10      327.42      317.77     60.67 o 
   1  10  10      834.38      856.09     84.87 o 
   2  10  10        9.98       16.93     28.69 o 
   3  10  10      286.47      364.99     64.55 o 
  -3  11  10       73.42      119.24     50.90 o 
  -2  11  10      667.00      635.54     87.26 o 
  -1  11  10      285.89      289.28     62.96 o 
   0  11  10        4.10       32.08     31.58 o 
   1  11  10      117.76      187.57     54.99 o 
   2  11  10      328.93      336.60     67.14 o 
   0 -11  11       51.22       64.45     33.27 o 
   2 -11  11       11.16        2.29     24.21 o 
  -5 -10  11        6.86       29.88     30.28 o 
  -4 -10  11       94.60      104.79     40.74 o 
   1 -10  11        0.35       28.69     21.62 o 
   2 -10  11      160.90      147.93     42.93 o 
   3 -10  11       23.19       34.47     29.19 o 
  -5  -9  11        8.75       29.59     31.08 o 
  -4  -9  11        3.98       21.62     25.80 o 
  -3  -9  11        0.83       33.07     28.49 o 
  -2  -9  11        6.51       10.86     24.80 o 
  -1  -9  11        0.10       16.64     24.41 o 
   0  -9  11     1604.14     1571.02    101.61 o 
  -6  -8  11       51.14       58.27     34.77 o 
  -5  -8  11       56.96       97.82     37.36 o 
  -4  -8  11       99.96      120.23     39.85 o 
  -3  -8  11        3.56        0.00     20.52 o 
  -2  -8  11        0.05        9.86     23.21 o 
  -1  -8  11      339.07      465.40     62.06 o 
   0  -8  11        2.83        5.38     21.52 o 
   1  -8  11        5.11        3.59     21.92 o 
   2  -8  11       72.04      120.63     38.55 o 
   3  -8  11      161.03      244.16     51.60 o 
  -7  -7  11       47.92       60.76     36.86 o 
  -6  -7  11        9.87       17.43     25.20 o 
  -5  -7  11       53.62      110.77     40.24 o 
  -4  -7  11       10.13       22.51     25.70 o 
  -3  -7  11      158.51      208.49     48.11 o 
  -2  -7  11        2.77       13.95     21.92 o 
  -1  -7  11       78.45       78.99     34.77 o 
   0  -7  11     2752.06     2772.77    130.10 o 
   1  -7  11      471.75      660.74     68.53 o 
   2  -7  11      153.07      159.98     43.13 o 
   3  -7  11      152.61      190.36     46.42 o 
   4  -7  11       80.94       89.75     35.06 o 
   5  -7  11       82.01      101.01     38.25 o 
   6  -7  11       14.56       23.31     29.69 o 
  -7  -6  11       16.24       17.93     25.10 o 
  -6  -6  11      135.19      163.27     47.62 o 
  -5  -6  11      286.47      313.89     58.27 o 
  -4  -6  11      256.15      243.86     52.40 o 
  -3  -6  11      561.82      534.33     62.86 o 
  -2  -6  11      256.63      288.18     52.10 o 
  -1  -6  11       47.66       53.69     27.49 o 
   0  -6  11       87.44       76.70     30.08 o 
   1  -6  11        0.99        4.58     18.53 o 
   2  -6  11      288.18      297.15     51.90 o 
   3  -6  11      184.46      261.39     51.50 o 
   4  -6  11       14.90       23.11     25.10 o 
   5  -6  11        2.48        2.59     21.22 o 
   6  -6  11       95.14      154.70     44.53 o 
  -8  -5  11       15.26       11.95     28.79 o 
  -7  -5  11      134.26      245.85     58.27 o 
  -6  -5  11       82.74       91.94     38.35 o 
  -5  -5  11       53.49       83.58     34.07 o 
  -4  -5  11       37.11       22.61     26.50 o 
  -3  -5  11     2077.05     1999.76    113.86 o 
  -2  -5  11        0.23        9.56     19.33 o 
  -1  -5  11      954.10      907.19     75.11 o 
   0  -5  11      125.45      125.71     36.76 o 
   1  -5  11      303.98      292.47     48.61 o 
   2  -5  11       22.51       10.06     19.33 o 
   3  -5  11       19.06       38.05     28.09 o 
   4  -5  11      504.40      550.07     64.95 o 
   5  -5  11      336.59      376.14     61.46 o 
   6  -5  11      303.13      299.04     59.17 o 
   7  -5  11       78.04      117.94     42.04 o 
  -8  -4  11        8.65       33.17     29.69 o 
  -7  -4  11      112.92      128.50     44.73 o 
  -6  -4  11      757.83      779.19     79.09 o 
  -5  -4  11      523.06      432.13     64.55 o 
  -4  -4  11       25.15       36.76     25.40 o 
  -3  -4  11      118.00      128.30     38.75 o 
  -2  -4  11     1644.17     1690.66    100.41 o 
  -1  -4  11        2.74        1.59     19.62 o 
   0  -4  11       44.50       35.86     24.90 o 
   1  -4  11       25.19       25.90     23.31 o 
   2  -4  11      920.22      999.83     79.89 o 
   3  -4  11      172.24      187.28     44.13 o 
   4  -4  11       34.05       19.92     26.40 o 
   5  -4  11       23.64       77.30     32.77 o 
   6  -4  11       45.07       85.27     35.26 o 
   7  -4  11      299.56      406.73     70.13 o 
  -8  -3  11      190.21      250.93     60.07 o 
  -7  -3  11      119.91       99.12     37.36 o 
  -6  -3  11      220.74      245.55     52.20 o 
  -5  -3  11        4.37       26.70     25.90 o 
  -4  -3  11      110.39      167.05     44.23 o 
  -3  -3  11     1637.92     1429.97     93.64 o 
  -2  -3  11        0.19        0.80     19.42 o 
  -1  -3  11        2.61        8.67     17.93 o 
   0  -3  11      280.15      297.55     48.91 o 
   1  -3  11      600.08      578.16     61.76 o 
   2  -3  11      164.55      141.85     39.45 o 
   3  -3  11      271.85      296.95     52.90 o 
   4  -3  11      595.23      625.48     68.63 o 
   5  -3  11       47.52       72.42     32.57 o 
   6  -3  11      153.36      170.14     45.82 o 
   7  -3  11        6.81       15.04     28.09 o 
  -8  -2  11       23.93       34.47     32.47 o 
  -7  -2  11      120.36      176.42     48.41 o 
  -6  -2  11      135.89      171.74     43.83 o 
  -5  -2  11      122.30      152.61     41.64 o 
  -4  -2  11       61.59       84.17     31.18 o 
  -3  -2  11       62.19       96.01     22.17 o 
  -2  -2  11      473.77      506.58     38.02 o 
  -1  -2  11     1877.68     1889.19    102.70 o 
   0  -2  11       89.45      107.09     34.67 o 
   1  -2  11      569.12      652.48     62.56 o 
   2  -2  11        0.27        6.57     17.33 o 
   3  -2  11      744.93      823.21     73.71 o 
   4  -2  11      258.03      283.10     53.09 o 
   5  -2  11      154.81      165.06     44.13 o 
   6  -2  11        0.31       16.54     23.11 o 
   7  -2  11      341.89      487.12     75.11 o 
  -8  -1  11      709.88      702.88     78.70 o 
  -7  -1  11       33.86       45.82     27.59 o 
  -6  -1  11      614.40      451.45     64.15 o 
  -5  -1  11       99.36      105.79     37.95 o 
  -4  -1  11       91.99      135.22     25.24 o 
  -3  -1  11      151.53      171.98     41.94 o 
  -2  -1  11       29.55       49.52     17.64 o 
  -1  -1  11       34.18       40.93     16.00 o 
   0  -1  11     1789.05     1767.42     68.73 o 
   1  -1  11      587.95      609.04     60.96 o 
   2  -1  11      435.26      343.77     52.90 o 
   3  -1  11       35.51       70.23     30.88 o 
   4  -1  11      130.30      187.87     47.02 o 
   5  -1  11       70.66      103.10     36.26 o 
   6  -1  11       68.22       91.94     37.26 o 
   7  -1  11       16.78       32.18     31.88 o 
  -8   0  11        5.56       40.14     27.99 o 
  -7   0  11      132.82      156.59     43.83 o 
  -6   0  11        3.86       20.42     21.32 o 
  -5   0  11      814.35      876.61     77.40 o 
  -4   0  11       49.73       46.35     17.46 o 
  -3   0  11      605.95      610.24     41.28 o 
  -2   0  11      163.72      175.56     27.06 o 
  -1   0  11       55.01       92.83     22.17 o 
   0   0  11        0.90        3.08     11.50 o 
   1   0  11        6.22        8.32     13.52 o 
   2   0  11     1608.25     1573.61     97.32 o 
   3   0  11        1.62       18.13     23.21 o 
   4   0  11      526.70      497.18     65.65 o 
   5   0  11        5.00        3.19     21.02 o 
   6   0  11      301.49      354.73     62.26 o 
   7   0  11       29.17       77.70     35.76 o 
  -8   1  11      308.69      309.00     60.67 o 
  -7   1  11      427.70      465.40     66.84 o 
  -6   1  11      311.85      334.41     56.98 o 
  -5   1  11      611.69      554.23     41.13 o 
  -4   1  11        2.09       11.94     13.92 o 
  -3   1  11       19.90       27.19     15.53 o 
  -2   1  11      876.23      768.07     46.21 o 
  -1   1  11      820.86      806.29     75.96 o 
   0   1  11       56.18       50.77     18.04 o 
   1   1  11      389.32      435.46     38.64 o 
   2   1  11      796.95      706.76     50.36 o 
   3   1  11       28.43       17.13     22.01 o 
   4   1  11       13.86        8.17     24.80 o 
   5   1  11      449.94      552.76     67.44 o 
   6   1  11        1.15       22.81     23.71 o 
   7   1  11       47.83       82.78     34.27 o 
  -8   2  11        5.19       10.66     21.22 o 
  -7   2  11        0.88       16.04     24.01 o 
  -6   2  11      405.46      479.94     65.55 o 
  -5   2  11       67.68       76.76     21.64 o 
  -4   2  11        8.16       18.89     15.00 o 
  -3   2  11      345.61      331.04     43.68 o 
  -2   2  11     1824.78     1844.65     71.07 o 
  -1   2  11        0.73        3.74     12.85 o 
   0   2  11       72.84       60.80     20.45 o 
   1   2  11       19.39       18.24     15.19 o 
   2   2  11      337.24      462.62     42.86 o 
   3   2  11      674.46      649.09     66.44 o 
   4   2  11      316.69      386.40     60.96 o 
   5   2  11      118.70      141.55     44.43 o 
   6   2  11      183.70      202.12     51.30 o 
   7   2  11      167.66      191.36     52.40 o 
  -8   3  11        0.31       27.59     27.89 o 
  -7   3  11      124.09      156.99     43.23 o 
  -6   3  11       12.22       26.31     17.98 o 
  -5   3  11      191.41      204.15     31.42 o 
  -4   3  11     1454.41     1470.01     65.21 o 
  -3   3  11        6.57        4.29     12.08 o 
  -2   3  11        2.54        7.04     12.67 o 
  -1   3  11      304.66      297.79     34.41 o 
   0   3  11      169.81      216.15     30.98 o 
   1   3  11     2527.16     2512.92     85.54 o 
   2   3  11        1.24        0.24     14.88 o 
   3   3  11      579.07      585.01     45.72 o 
   4   3  11     1289.11     1205.14     93.44 o 
   5   3  11        6.08       13.95     23.71 o 
   6   3  11       39.32       37.26     31.48 o 
   7   3  11        0.31       21.32     26.10 o 
  -7   4  11       18.64       39.65     26.10 o 
  -6   4  11      101.25      120.12     27.21 o 
  -5   4  11      101.17      104.09     25.27 o 
  -4   4  11       66.63       63.88     20.60 o 
  -3   4  11       32.77       53.32     18.98 o 
  -2   4  11       29.15       35.52     16.31 o 
  -1   4  11     4704.89     4655.97    114.76 o 
   0   4  11       68.07       75.15     22.75 o 
   1   4  11     1583.59     1550.60     68.65 o 
   2   4  11       25.33       22.03     16.72 o 
   3   4  11      263.20      276.73     36.47 o 
   4   4  11        3.42       10.41     16.93 o 
   5   4  11      385.44      416.59     65.55 o 
   6   4  11       21.07       61.96     32.37 o 
  -7   5  11       58.60      104.00     39.35 o 
  -6   5  11      111.59      129.90     42.64 o 
  -5   5  11      165.38      179.59     31.05 o 
  -4   5  11      578.77      637.98     45.60 o 
  -3   5  11      159.76      151.40     27.77 o 
  -2   5  11       23.05       37.67     16.97 o 
  -1   5  11      158.68      157.25     28.25 o 
   0   5  11     2757.46     2608.97     99.42 o 
   1   5  11      244.34      256.82     34.52 o 
   2   5  11       11.12       27.25     17.99 o 
   3   5  11      521.02      511.58     44.41 o 
   4   5  11      957.83     1028.41     61.95 o 
   5   5  11       34.96       51.60     28.89 o 
   6   5  11       42.37       59.57     33.27 o 
  -7   6  11      126.86      177.11     49.61 o 
  -6   6  11       37.68       51.50     32.77 o 
  -5   6  11      283.33      274.74     54.69 o 
  -4   6  11       74.19       79.69     34.87 o 
  -3   6  11      624.04      681.96     72.72 o 
  -2   6  11      236.17      239.32     32.81 o 
  -1   6  11      485.25      476.30     42.47 o 
   0   6  11       58.83       57.10     20.96 o 
   1   6  11       10.28       19.72     17.60 o 
   2   6  11      386.63      373.94     40.36 o 
   3   6  11       98.83      110.22     27.14 o 
   4   6  11       57.06       75.16     23.45 o 
   5   6  11       76.06      121.11     29.46 o 
   6   6  11      160.82      253.52     58.17 o 
  -6   7  11        7.06        9.96     27.89 o 
  -5   7  11      169.17      226.52     53.09 o 
  -4   7  11      286.67      305.12     58.17 o 
  -3   7  11      477.94      455.64     67.24 o 
  -2   7  11       10.48        2.99     20.62 o 
  -1   7  11     1252.16     1230.34     96.03 o 
   0   7  11     1106.29     1046.75     87.86 o 
   1   7  11      298.33      269.66     54.79 o 
   2   7  11        4.19        3.23     15.74 o 
   3   7  11      161.95      178.38     33.07 o 
   4   7  11      132.97      178.65     33.74 o 
   5   7  11      711.07      840.61     59.33 o 
  -6   8  11      480.02      455.04     72.82 o 
  -5   8  11        8.73       12.15     26.80 o 
  -4   8  11       21.79       49.41     30.88 o 
  -3   8  11        1.40        4.08     22.31 o 
  -2   8  11      320.50      396.57     65.35 o 
  -1   8  11      397.35      382.22     63.16 o 
   0   8  11        1.28       14.54     23.21 o 
   1   8  11        2.97       23.01     26.80 o 
   2   8  11      446.06      541.11     72.52 o 
   3   8  11       74.64      105.79     38.55 o 
   4   8  11       59.42       87.46     40.24 o 
  -5   9  11      153.00      128.30     45.72 o 
  -4   9  11      375.81      268.06     60.27 o 
  -3   9  11      307.08      440.00     71.42 o 
  -2   9  11      118.23      146.43     46.52 o 
  -1   9  11     1164.05     1073.25     94.93 o 
   0   9  11       21.47       50.21     33.47 o 
   1   9  11      451.36      429.24     68.63 o 
   2   9  11        0.05        0.00     24.01 o 
   3   9  11      351.18      402.94     68.63 o 
  -3  10  11       45.79       56.38     33.47 o 
  -2  10  11      357.67      412.80     72.92 o 
  -1  10  11       15.49       16.54     31.68 o 
   0  10  11        0.62        0.00     27.59 o 
   1  10  11       92.83       96.73     42.14 o 
   2  10  11      154.32      182.89     56.08 o 
   2 -10  12       10.31       19.72     26.20 o 
  -5  -9  12       39.48       69.03     36.06 o 
  -4  -9  12        7.88        6.97     25.90 o 
  -3  -9  12        0.30        5.58     27.19 o 
  -2  -9  12       84.93      101.71     39.45 o 
   0  -9  12       19.07       32.97     30.38 o 
  -5  -8  12       17.93       25.80     28.09 o 
  -4  -8  12        1.49       32.87     28.19 o 
  -3  -8  12        2.38       30.18     24.90 o 
  -2  -8  12        2.43       12.85     21.92 o 
  -1  -8  12        7.10        0.00     22.61 o 
   0  -8  12      310.73      398.26     60.57 o 
   1  -8  12      463.44      482.04     66.64 o 
   2  -8  12      129.78      132.59     42.34 o 
   3  -8  12        9.27       20.52     25.20 o 
  -6  -7  12       57.07      113.46     40.74 o 
  -5  -7  12      148.23      160.58     47.91 o 
  -4  -7  12      108.60       89.75     36.66 o 
  -3  -7  12      116.18      117.94     38.65 o 
  -2  -7  12      814.69      812.06     78.10 o 
  -1  -7  12       68.25       84.27     37.46 o 
   0  -7  12      103.45      113.16     39.65 o 
   1  -7  12      100.34       97.52     36.66 o 
   2  -7  12      490.64      546.98     67.04 o 
   3  -7  12        0.16        0.50     19.72 o 
   4  -7  12       44.06       92.94     35.96 o 
   5  -7  12        4.82       36.66     27.59 o 
  -7  -6  12      125.58      146.43     46.62 o 
  -6  -6  12      263.88      321.46     63.16 o 
  -5  -6  12       80.74       93.14     38.25 o 
  -4  -6  12       11.41       14.24     24.80 o 
  -3  -6  12      396.58      443.28     64.35 o 
  -2  -6  12      304.26      342.77     58.87 o 
  -1  -6  12      215.69      278.92     53.29 o 
   0  -6  12      292.48      266.07     52.20 o 
   1  -6  12      380.28      448.17     62.66 o 
   2  -6  12        3.10        0.00     22.41 o 
   3  -6  12       25.11       51.40     29.09 o 
   4  -6  12      286.93      286.79     56.58 o 
   5  -6  12       76.08      106.09     39.95 o 
  -7  -5  12       53.02       81.29     37.95 o 
  -6  -5  12      295.99      403.74     68.63 o 
  -5  -5  12       61.00       96.23     37.26 o 
  -4  -5  12       30.57       28.19     24.90 o 
  -3  -5  12       10.71       15.94     22.81 o 
  -2  -5  12      614.72      555.15     64.95 o 
  -1  -5  12       82.73      110.77     37.55 o 
   0  -5  12        4.95        3.39     18.33 o 
   1  -5  12        7.90       10.86     21.02 o 
   2  -5  12       56.91       62.26     30.58 o 
   3  -5  12      165.75      203.61     48.31 o 
   4  -5  12      351.25      353.03     60.17 o 
   5  -5  12        5.07       26.60     27.49 o 
   6  -5  12       28.85       19.92     27.49 o 
  -7  -4  12      137.70      164.56     48.91 o 
  -6  -4  12       12.36       29.78     28.09 o 
  -5  -4  12        1.43       10.76     26.30 o 
  -4  -4  12     1624.78     1775.23    114.06 o 
  -3  -4  12      414.50      393.88     60.17 o 
  -2  -4  12       18.56        8.67     22.51 o 
  -1  -4  12       13.12       41.14     27.19 o 
   0  -4  12      152.85      111.77     38.05 o 
   1  -4  12      312.82      377.44     57.38 o 
   2  -4  12        3.51        4.68     21.82 o 
   3  -4  12        5.56       16.04     23.91 o 
   4  -4  12      553.83      580.55     68.63 o 
   5  -4  12      131.38      166.56     46.92 o 
   6  -4  12      167.12      196.44     52.70 o 
  -8  -3  12        9.81       24.51     33.47 o 
  -7  -3  12       48.65       78.20     38.45 o 
  -6  -3  12        0.62       30.48     24.60 o 
  -5  -3  12      192.83      211.58     50.50 o 
  -4  -3  12       54.98       31.58     27.29 o 
  -3  -3  12       43.84       61.56     30.48 o 
  -2  -3  12       39.90       43.43     26.40 o 
  -1  -3  12      746.08      699.59     69.03 o 
   0  -3  12       53.16       62.36     29.29 o 
   1  -3  12        5.72        2.79     19.33 o 
   2  -3  12       13.83        5.28     22.11 o 
   3  -3  12     1115.39     1152.34     90.65 o 
   4  -3  12       46.82       36.16     28.59 o 
   5  -3  12      156.31      223.34     52.40 o 
   6  -3  12      103.17      169.84     49.51 o 
  -8  -2  12      587.64      701.29     91.25 o 
  -7  -2  12        1.91        0.00     21.32 o 
  -6  -2  12       52.04       62.46     31.68 o 
  -5  -2  12        0.58        6.87     20.22 o 
  -4  -2  12      176.05      211.78     47.72 o 
  -3  -2  12      213.22      225.94     31.17 o 
  -2  -2  12      885.75      810.56     73.12 o 
  -1  -2  12       77.34       54.39     28.89 o 
   0  -2  12        5.68        3.88     18.03 o 
   1  -2  12      676.31      719.52     69.13 o 
   2  -2  12        7.70        7.97     20.32 o 
   3  -2  12     1459.14     1415.03     99.91 o 
   4  -2  12      190.58      229.61     51.90 o 
   5  -2  12       92.26      137.77     42.83 o 
   6  -2  12       26.29       40.54     30.88 o 
  -8  -1  12       20.20       29.69     34.96 o 
  -7  -1  12      150.65      200.62     50.90 o 
  -6  -1  12      117.42      150.72     42.93 o 
  -5  -1  12      212.65      211.88     49.51 o 
  -4  -1  12       79.13       77.00     33.57 o 
  -3  -1  12      723.79      747.71     47.26 o 
  -2  -1  12      254.67      254.54     32.76 o 
  -1  -1  12        9.81       19.31     14.43 o 
   0  -1  12      139.70      159.58     42.24 o 
   1  -1  12       31.60       34.17     24.70 o 
   2  -1  12     3074.96     3012.05    140.06 o 
   3  -1  12        1.82       33.97     27.00 o 
   4  -1  12       16.55        6.18     18.83 o 
   5  -1  12       12.47       19.92     21.32 o 
   6  -1  12      204.61      297.25     61.26 o 
  -8   0  12      161.41      175.02     54.59 o 
  -7   0  12      421.63      456.93     69.93 o 
  -6   0  12       82.59       82.38     33.77 o 
  -5   0  12      216.66      251.03     51.90 o 
  -4   0  12      138.41      205.86     30.60 o 
  -3   0  12      448.50      436.25     38.83 o 
  -2   0  12      538.71      491.91     41.15 o 
  -1   0  12      369.80      389.44     38.99 o 
   0   0  12     1000.79      977.24     72.87 o 
   1   0  12      112.13      133.68     40.84 o 
   2   0  12      111.55      118.94     39.35 o 
   3   0  12        8.86       16.44     23.81 o 
   4   0  12       25.94       25.40     26.20 o 
   5   0  12      538.16      545.59     67.94 o 
   6   0  12        1.83       20.42     27.00 o 
  -8   1  12       38.06       49.31     35.56 o 
  -7   1  12        0.14       29.49     25.40 o 
  -6   1  12      848.27      894.34     81.48 o 
  -5   1  12       57.31       60.37     31.38 o 
  -4   1  12        0.54        0.00     11.78 o 
  -3   1  12     1041.82     1014.34    121.63 o 
  -2   1  12     1727.12     1814.74     73.54 o 
  -1   1  12       16.90       14.32     13.33 o 
   0   1  12      113.53      108.90     26.86 o 
   1   1  12      636.19      559.94     44.45 o 
   2   1  12     2311.86     2131.15    118.54 o 
   3   1  12      810.09      798.91     78.70 o 
   4   1  12       36.18       47.52     29.49 o 
   5   1  12        3.90       26.80     25.80 o 
   6   1  12      240.47      325.04     64.75 o 
  -8   2  12       30.60       16.54     30.08 o 
  -7   2  12      143.18      180.80     49.81 o 
  -6   2  12       62.49       42.64     28.29 o 
  -5   2  12       61.70       81.49     23.60 o 
  -4   2  12     1067.20     1056.16     64.80 o 
  -3   2  12      153.23      167.57     29.54 o 
  -2   2  12      877.71      785.89     49.99 o 
  -1   2  12      474.92      538.83     42.36 o 
   0   2  12      684.72      677.09     47.65 o 
   1   2  12      983.70      950.52     56.84 o 
   2   2  12       52.67       96.34     26.07 o 
   3   2  12      399.23      372.56     60.67 o 
   4   2  12      465.23      531.24     70.73 o 
   5   2  12        1.64        3.59     25.60 o 
   6   2  12       67.46       68.44     35.56 o 
  -7   3  12      109.22      165.76     46.02 o 
  -6   3  12      118.89      182.10     46.12 o 
  -5   3  12      329.80      373.09     40.68 o 
  -4   3  12      150.33      172.69     31.10 o 
  -3   3  12      871.89      850.31     52.68 o 
  -2   3  12        4.32        8.59     13.94 o 
  -1   3  12     1596.79     1582.15     70.39 o 
   0   3  12        2.38        9.97     15.64 o 
   1   3  12     1618.34     1559.65     72.02 o 
   2   3  12        8.88       15.85     16.54 o 
   3   3  12     1572.01     1598.95     75.81 o 
   4   3  12        1.06        0.00     19.13 o 
   5   3  12      227.37      199.93     52.90 o 
   6   3  12       71.84       84.47     38.15 o 
  -7   4  12       25.23       62.66     33.07 o 
  -6   4  12       33.61       57.94     21.72 o 
  -5   4  12        0.05       13.61     17.14 o 
  -4   4  12     1675.96     1514.80     71.25 o 
  -3   4  12      143.66      154.76     29.89 o 
  -2   4  12      258.58      255.94     35.10 o 
  -1   4  12      386.88      393.77     41.50 o 
   0   4  12     2187.92     2232.77     85.02 o 
   1   4  12       23.07       21.56     17.08 o 
   2   4  12       41.28       35.39     19.75 o 
   3   4  12        2.36       14.99     16.38 o 
   4   4  12      444.04      463.31     67.04 o 
   5   4  12       18.59       38.25     27.59 o 
   6   4  12       54.28      132.99     46.52 o 
  -6   5  12       85.78       78.89     35.56 o 
  -5   5  12      230.96      253.02     53.59 o 
  -4   5  12       17.59       46.30     20.18 o 
  -3   5  12       99.11      199.70     51.80 o 
  -2   5  12      669.08      691.28     48.74 o 
  -1   5  12      787.06      739.70     51.32 o 
   0   5  12       30.55       45.63     21.00 o 
   1   5  12       39.15       34.66     19.16 o 
   2   5  12      934.72      959.94     59.41 o 
   3   5  12      235.45      281.56     39.57 o 
   4   5  12       36.73       55.86     23.07 o 
   5   5  12        0.83        0.00     22.91 o 
  -6   6  12        1.31       29.49     25.60 o 
  -5   6  12      550.27      624.48     72.42 o 
  -4   6  12     1270.97     1281.14    100.11 o 
  -3   6  12      340.83      415.79     65.15 o 
  -2   6  12       96.81      108.28     40.05 o 
  -1   6  12      124.91      140.57     29.68 o 
   0   6  12      400.87      356.03     40.94 o 
   1   6  12      232.88      266.42     37.79 o 
   2   6  12        3.72       34.59     19.68 o 
   3   6  12      126.33      134.03     30.39 o 
   4   6  12      168.83      188.73     35.19 o 
   5   6  12      350.75      499.07     73.12 o 
  -6   7  12      767.45      817.14     86.86 o 
  -5   7  12       12.79       46.22     31.68 o 
  -4   7  12        4.21       11.16     26.50 o 
  -3   7  12       26.15       32.87     29.29 o 
  -2   7  12      617.52      624.09     72.92 o 
  -1   7  12       13.60       37.26     28.69 o 
   0   7  12        5.89        7.47     22.31 o 
   1   7  12       79.18       81.78     37.16 o 
   2   7  12      134.76      197.54     52.10 o 
   3   7  12       24.98       39.43     20.73 o 
   4   7  12       25.98       32.72     26.20 o 
  -5   8  12      646.82      620.20     77.00 o 
  -4   8  12       67.09      101.71     42.44 o 
  -3   8  12      313.78      345.66     65.65 o 
  -2   8  12      119.06      121.43     42.93 o 
  -1   8  12      509.28      518.29     74.41 o 
   0   8  12        8.87       10.86     24.41 o 
   1   8  12      177.25      253.42     58.17 o 
   2   8  12       25.91       31.88     31.08 o 
   3   8  12      108.82      132.19     49.01 o 
  -3   9  12       88.86       85.17     38.15 o 
  -2   9  12      130.39      177.81     52.00 o 
  -1   9  12        1.97        7.67     27.29 o 
   0   9  12       32.27       51.40     36.66 o 
   1   9  12      217.47      337.30     68.63 o 
   2   9  12      196.95      265.37     63.35 o 
  -3  -9  13       53.95       76.21     40.05 o 
  -2  -9  13      246.25      297.75     59.57 o 
  -1  -9  13       26.89       45.62     32.28 o 
   1  -9  13      309.11      285.50     58.77 o 
  -4  -8  13       46.43       50.90     31.98 o 
  -3  -8  13       10.30       31.78     28.49 o 
  -2  -8  13       35.40       80.29     35.46 o 
  -1  -8  13       28.92       33.67     27.59 o 
   0  -8  13      441.70      535.63     66.64 o 
   1  -8  13       17.08       29.69     28.59 o 
   2  -8  13      122.77      164.76     48.61 o 
   3  -8  13       26.25       82.88     35.16 o 
  -5  -7  13       24.70       36.76     35.46 o 
  -4  -7  13       18.86       55.49     33.87 o 
  -3  -7  13      118.07      162.67     47.52 o 
  -2  -7  13       61.61       73.12     34.67 o 
  -1  -7  13      111.81      137.87     43.43 o 
   0  -7  13      521.52      571.29     67.44 o 
   1  -7  13      111.72      175.62     47.91 o 
   2  -7  13      147.98      202.52     49.61 o 
   3  -7  13        1.55       10.06     25.70 o 
   4  -7  13      143.43      176.52     49.51 o 
  -6  -6  13      120.96      170.14     51.80 o 
  -5  -6  13       22.86       46.02     30.88 o 
  -4  -6  13        5.70       15.94     24.90 o 
  -3  -6  13       34.07       42.73     30.08 o 
  -2  -6  13      386.79      441.19     65.94 o 
  -1  -6  13       25.99       53.39     30.18 o 
   0  -6  13        0.51        2.69     23.71 o 
   1  -6  13        9.09        2.29     19.62 o 
   2  -6  13        8.26       35.06     26.80 o 
   3  -6  13      104.46      153.90     44.33 o 
   4  -6  13      136.68      217.96     53.39 o 
  -6  -5  13       21.60       26.40     30.78 o 
  -5  -5  13       58.74       53.59     32.77 o 
  -4  -5  13      836.20      859.18     84.07 o 
  -3  -5  13       12.82       15.74     24.80 o 
  -2  -5  13       71.06       92.04     37.26 o 
  -1  -5  13       55.50       56.18     31.88 o 
   0  -5  13      385.82      520.29     69.03 o 
   1  -5  13       34.90       28.89     26.40 o 
   2  -5  13       65.40       79.19     35.46 o 
   3  -5  13       18.49       48.31     31.18 o 
   4  -5  13      378.43      407.42     66.24 o 
   5  -5  13       55.03       52.30     33.17 o 
  -7  -4  13       88.03       90.85     38.05 o 
  -6  -4  13        2.64        1.39     25.70 o 
  -5  -4  13      147.28      197.34     51.10 o 
  -4  -4  13       71.97       73.12     35.36 o 
  -3  -4  13      156.29      128.10     42.93 o 
  -2  -4  13      198.91      218.75     50.70 o 
  -1  -4  13      586.11      591.71     66.94 o 
   0  -4  13       23.86       15.44     25.80 o 
   1  -4  13       87.35       99.12     36.36 o 
   2  -4  13       14.83       37.65     25.80 o 
   3  -4  13      597.12      700.49     75.41 o 
   4  -4  13       13.75       51.30     30.98 o 
   5  -4  13       11.31        6.77     24.31 o 
  -7  -3  13        1.05        1.00     32.77 o 
  -6  -3  13       77.16      129.20     46.82 o 
  -5  -3  13       98.41      108.68     37.46 o 
  -4  -3  13      535.67      519.99     64.85 o 
  -3  -3  13      820.97      798.71     77.60 o 
  -2  -3  13     1081.73     1050.04     87.26 o 
  -1  -3  13      125.01       95.03     36.06 o 
   0  -3  13      283.71      362.30     60.17 o 
   1  -3  13      544.86      528.65     64.65 o 
   2  -3  13       73.97       80.79     33.07 o 
   3  -3  13      516.59      644.31     71.32 o 
   4  -3  13      134.49      168.25     47.22 o 
   5  -3  13      455.86      464.60     73.71 o 
  -7  -2  13      179.49      238.58     61.86 o 
  -6  -2  13      194.35      176.22     49.31 o 
  -5  -2  13       20.11       61.76     31.28 o 
  -4  -2  13        3.84       13.65     19.62 o 
  -3  -2  13      345.79      379.11     40.13 o 
  -2  -2  13      670.24      757.17     73.81 o 
  -1  -2  13       48.58       49.21     31.08 o 
   0  -2  13      309.75      295.56     54.89 o 
   1  -2  13       12.54        7.47     19.42 o 
   2  -2  13     1169.84     1148.06     91.75 o 
   3  -2  13       79.76      102.30     38.15 o 
   4  -2  13        2.14       27.29     23.11 o 
   5  -2  13        0.75        0.00     24.41 o 
   6  -2  13      153.04      198.83     56.58 o 
  -7  -1  13      159.13      205.60     57.78 o 
  -6  -1  13        2.43        5.38     22.41 o 
  -5  -1  13      205.98      273.14     55.49 o 
  -4  -1  13      126.90      217.06     50.11 o 
  -3  -1  13     2178.39     2234.40     83.93 o 
  -2  -1  13      231.60      211.17     32.66 o 
  -1  -1  13      216.53      220.58     33.50 o 
   0  -1  13      359.94      359.21     57.88 o 
   1  -1  13      373.53      409.52     62.06 o 
   2  -1  13      127.17       99.22     38.45 o 
   3  -1  13      292.52      267.07     56.28 o 
   4  -1  13       73.05       71.52     34.67 o 
   5  -1  13      614.53      649.19     75.11 o 
   6  -1  13        5.92       14.54     29.98 o 
  -7   0  13        3.40       30.68     33.27 o 
  -6   0  13      745.44      869.64     85.77 o 
  -5   0  13        0.15       14.84     23.41 o 
  -4   0  13        7.58       39.10     18.66 o 
  -3   0  13       37.84       36.95     18.45 o 
  -2   0  13     2223.57     2424.58     88.43 o 
  -1   0  13      244.56      218.54     33.95 o 
   0   0  13        1.62       12.25     16.06 o 
   1   0  13      141.45      157.29     44.73 o 
   2   0  13      833.88      782.47     77.40 o 
   3   0  13      267.32      335.90     61.76 o 
   4   0  13       41.71       67.34     32.28 o 
   5   0  13       11.84       34.87     30.58 o 
   6   0  13      242.53      272.55     64.15 o 
  -7   1  13      251.17      262.09     60.67 o 
  -6   1  13       45.42       97.62     37.95 o 
  -5   1  13       29.66       50.31     28.09 o 
  -4   1  13      447.68      426.85     43.17 o 
  -3   1  13      838.65      815.62     61.51 o 
  -2   1  13       30.18       57.35     20.20 o 
  -1   1  13        2.05        0.00     12.30 o 
   0   1  13      543.94      567.17     46.16 o 
   1   1  13      126.49      129.99     29.33 o 
   2   1  13      258.55      266.77     55.09 o 
   3   1  13       86.49      126.31     41.54 o 
   4   1  13      293.33      399.65     65.94 o 
   5   1  13       31.48       52.00     33.87 o 
   6   1  13       61.40       77.00     39.05 o 
  -7   2  13      111.66      154.20     49.61 o 
  -6   2  13      155.89      160.08     48.71 o 
  -5   2  13      606.18      635.58     49.86 o 
  -4   2  13       36.46       24.01     18.20 o 
  -3   2  13     1077.67      966.57     58.18 o 
  -2   2  13      141.97      179.60     31.80 o 
  -1   2  13      605.72      679.18     49.12 o 
   0   2  13       13.80       18.69     18.98 o 
   1   2  13     1253.57     1254.77     67.55 o 
   2   2  13      295.20      312.62     40.68 o 
   3   2  13      702.96      770.12     78.89 o 
   4   2  13       86.79       88.66     37.16 o 
   5   2  13       45.59       81.58     36.56 o 
  -7   3  13        8.09       20.62     29.69 o 
  -6   3  13        1.83        0.00     21.52 o 
  -5   3  13       62.12       75.46     23.89 o 
  -4   3  13      266.41      319.42     40.11 o 
  -3   3  13       24.69       38.66     21.77 o 
  -2   3  13      306.71      272.03     37.50 o 
  -1   3  13        0.42        8.67     25.50 o 
   0   3  13      668.22      712.33     52.02 o 
   1   3  13       13.14       41.24     20.10 o 
   2   3  13      145.03      168.80     32.52 o 
   3   3  13        4.12        8.72     15.33 o 
   4   3  13      182.50      182.99     50.01 o 
   5   3  13       59.58       97.82     38.15 o 
  -6   4  13       28.52       51.38     22.01 o 
  -5   4  13      166.61      242.35     37.62 o 
  -4   4  13       65.93       71.37     23.53 o 
  -3   4  13      120.23      148.94     30.52 o 
  -2   4  13      850.07      794.53     54.01 o 
  -1   4  13      577.00      544.41     48.53 o 
   0   4  13        1.10        0.00     15.45 o 
   1   4  13      730.87      722.73     52.58 o 
   2   4  13      439.09      553.19     48.21 o 
   3   4  13      158.07      193.35     35.35 o 
   4   4  13        0.75       12.35     30.18 o 
   5   4  13        0.30       30.18     30.98 o 
  -6   5  13       45.87       93.84     40.14 o 
  -5   5  13      197.18      253.52     56.38 o 
  -4   5  13      411.74      410.88     57.38 o 
  -3   5  13      258.88      322.83     40.60 o 
  -2   5  13       42.31       53.35     21.04 o 
  -1   5  13        9.16       23.53     20.16 o 
   0   5  13       19.99       36.23     20.17 o 
   1   5  13      413.73      476.28     48.74 o 
   2   5  13       15.79       42.92     21.40 o 
   3   5  13      140.28      181.41     34.89 o 
   4   5  13        3.20        6.12     19.55 o 
  -5   6  13      158.78      208.69     54.49 o 
  -4   6  13      109.47      111.17     43.13 o 
  -3   6  13       20.31       27.00     27.59 o 
  -2   6  13      727.15      786.46     81.19 o 
  -1   6  13       59.93       59.47     30.28 o 
   0   6  13        5.59       16.26     18.45 o 
   1   6  13       16.99       27.74     19.43 o 
   2   6  13       29.64       47.29     22.54 o 
   3   6  13        8.08       12.23     20.14 o 
   4   6  13       83.59      129.41     32.82 o 
  -4   7  13       73.76      104.99     42.34 o 
  -3   7  13      126.64      150.32     49.01 o 
  -2   7  13       83.37      112.86     42.14 o 
  -1   7  13      174.54      165.56     47.22 o 
   0   7  13       36.45       58.57     36.56 o 
   1   7  13       52.06       68.93     34.96 o 
   2   7  13        0.07        0.00     27.29 o 
   3   7  13       24.34       46.72     38.65 o 
  -3   8  13      188.01      249.24     60.86 o 
  -2   8  13      190.95      233.80     58.08 o 
  -1   8  13       21.79       61.66     34.37 o 
   0   8  13       37.48       18.83     34.67 o 
   1   8  13       12.63       18.33     33.37 o 
   2   8  13       16.88       28.99     36.16 o 
  -3  -8  14       91.78      118.84     44.83 o 
  -2  -8  14       43.14       40.54     33.17 o 
  -1  -8  14        1.24       27.49     29.59 o 
   1  -8  14      186.26      217.06     55.68 o 
  -4  -7  14       84.32       99.22     43.13 o 
  -3  -7  14       12.80       36.66     33.17 o 
  -2  -7  14        5.80        3.49     24.41 o 
  -1  -7  14      285.62      350.15     63.45 o 
   1  -7  14      115.69      140.86     44.63 o 
   2  -7  14      121.81      171.34     51.10 o 
  -5  -6  14        4.86       23.41     29.98 o 
  -4  -6  14      551.97      602.17     81.09 o 
  -3  -6  14      149.20      169.25     50.90 o 
  -2  -6  14      287.63      285.89     58.67 o 
  -1  -6  14        5.56        8.67     26.70 o 
   0  -6  14      819.02      985.19     89.06 o 
   1  -6  14        9.31       31.88     28.19 o 
   2  -6  14      301.57      334.90     63.65 o 
   3  -6  14       59.01      116.45     44.23 o 
  -5  -5  14      138.60      175.82     51.70 o 
  -4  -5  14       51.71       94.24     36.76 o 
  -3  -5  14       19.29       28.89     29.98 o 
  -2  -5  14      295.51      255.31     56.18 o 
  -1  -5  14      376.51      472.87     70.13 o 
   0  -5  14        2.14       28.59     27.29 o 
   1  -5  14       51.10       66.04     32.28 o 
   2  -5  14       21.07       58.37     30.88 o 
   3  -5  14      319.06      499.77     73.02 o 
   4  -5  14       38.05       80.09     39.75 o 
  -6  -4  14        1.19       17.33     25.30 o 
  -5  -4  14      318.50      369.27     67.34 o 
  -4  -4  14      408.27      441.59     70.73 o 
  -3  -4  14      228.15      241.86     54.99 o 
  -2  -4  14        0.50        6.77     21.62 o 
  -1  -4  14      347.80      351.94     61.26 o 
   0  -4  14      473.17      582.15     68.63 o 
   1  -4  14      492.35      565.11     69.53 o 
   2  -4  14      187.28      236.29     54.49 o 
   3  -4  14      118.04      140.06     44.53 o 
   4  -4  14      143.39      131.59     46.72 o 
  -6  -3  14      143.12      183.49     57.68 o 
  -5  -3  14       24.53       41.74     32.87 o 
  -4  -3  14       60.53       38.15     28.09 o 
  -3  -3  14       70.55       80.39     34.77 o 
  -2  -3  14      535.43      559.93     74.01 o 
  -1  -3  14      128.67      176.82     47.32 o 
   1  -3  14      234.01      210.59     49.81 o 
   2  -3  14      372.00      478.85     70.13 o 
   3  -3  14       27.14       19.72     29.29 o 
   4  -3  14       53.62       79.99     39.75 o 
  -6  -2  14        2.98       18.03     30.88 o 
  -5  -2  14      566.36      658.05     77.80 o 
  -4  -2  14        5.54       24.80     25.80 o 
  -3  -2  14      826.56      848.12     82.18 o 
  -2  -2  14       41.42       48.41     28.19 o 
  -1  -2  14       36.70       46.12     29.19 o 
   1  -2  14      776.83      965.76     86.17 o 
   2  -2  14       21.76       56.38     31.78 o 
   3  -2  14      150.36      218.36     54.39 o 
   4  -2  14       45.60       76.60     36.36 o 
   5  -2  14      127.12      149.52     48.61 o 
  -6  -1  14      372.08      552.86     81.78 o 
  -5  -1  14        0.82        5.28     20.62 o 
  -4  -1  14        6.72       11.06     24.11 o 
  -3  -1  14       39.95       50.17     21.41 o 
  -2  -1  14     1273.06     1366.91     69.92 o 
  -1  -1  14      278.03      323.65     59.97 o 
   0  -1  14        6.85       15.44     26.20 o 
   1  -1  14       14.74       29.49     27.79 o 
   2  -1  14      201.31      249.14     55.19 o 
   3  -1  14       96.05      106.79     38.15 o 
   4  -1  14        1.72        4.38     24.90 o 
   5  -1  14       33.46       42.73     34.77 o 
  -6   0  14        0.48        0.00     27.79 o 
  -5   0  14      338.52      384.01     67.54 o 
  -4   0  14      236.07      296.25     58.37 o 
  -3   0  14      518.49      560.29     47.98 o 
  -2   0  14        5.36        0.00     16.19 o 
  -1   0  14       36.11       45.33     21.09 o 
   0   0  14      503.61      437.47     45.72 o 
   1   0  14       21.63        5.18     23.81 o 
   2   0  14       38.34       46.92     31.58 o 
   3   0  14       17.12       22.41     30.28 o 
   4   0  14      179.84      216.46     54.19 o 
   5   0  14       67.53       77.00     38.15 o 
  -6   1  14      101.01      123.42     46.32 o 
  -5   1  14      585.57      675.98     76.80 o 
  -4   1  14        8.86       22.56     18.86 o 
  -3   1  14      705.94      718.27     51.80 o 
  -2   1  14      172.92      190.13     33.36 o 
  -1   1  14       62.67       95.44     34.96 o 
   0   1  14       58.19       74.53     24.44 o 
   1   1  14       39.84       50.51     22.46 o 
   2   1  14        2.86       19.52     26.30 o 
   3   1  14      318.77      446.37     70.53 o 
   4   1  14       73.50       93.14     39.55 o 
   5   1  14       55.30       97.82     43.33 o 
  -6   2  14       10.61        5.38     25.50 o 
  -5   2  14        1.95       18.33     26.30 o 
  -4   2  14      398.65      470.80     47.26 o 
  -3   2  14        6.38       16.23     16.65 o 
  -2   2  14        2.39       13.07     14.69 o 
  -1   2  14      316.98      338.69     58.87 o 
   0   2  14      863.42      889.98     58.92 o 
   1   2  14        7.19       24.45     17.92 o 
   2   2  14        0.94       13.88     18.69 o 
   3   2  14       28.91       38.45     30.18 o 
   4   2  14      137.41      169.44     48.81 o 
  -6   3  14       42.54       58.08     37.75 o 
  -5   3  14       49.13       71.60     24.89 o 
  -4   3  14        1.62        8.93     17.46 o 
  -3   3  14        1.84        7.83     16.64 o 
  -2   3  14       69.32       91.38     24.97 o 
  -1   3  14      295.36      323.04     41.91 o 
   0   3  14      129.86      135.67     30.15 o 
   1   3  14       37.72       71.73     25.32 o 
   2   3  14      973.56     1023.24     69.68 o 
   3   3  14       64.12       64.15     34.57 o 
   4   3  14        5.39       24.90     31.98 o 
  -5   4  14       31.76       51.56     23.68 o 
  -4   4  14      126.02      135.50     30.84 o 
  -3   4  14      185.47      221.23     36.68 o 
  -2   4  14      124.24      125.50     28.99 o 
  -1   4  14      288.35      331.61     42.65 o 
   0   4  14        2.80       16.03     17.61 o 
   1   4  14      387.49      450.33     48.96 o 
   2   4  14        0.34        5.05     18.52 o 
   3   4  14      119.68      139.02     33.71 o 
   4   4  14       22.47       71.62     40.24 o 
  -5   5  14       38.58       49.91     34.07 o 
  -4   5  14       44.30       56.28     35.66 o 
  -3   5  14        0.17       19.86     18.76 o 
  -2   5  14      223.57      266.00     40.40 o 
  -1   5  14      121.45      127.89     31.10 o 
   0   5  14        0.35       14.11     19.97 o 
   1   5  14       34.84       57.42     24.85 o 
   2   5  14       48.57       74.00     27.22 o 
   3   5  14       31.92       53.56     26.55 o 
  -4   6  14       77.41      135.68     48.81 o 
  -3   6  14      105.92       87.66     39.35 o 
  -2   6  14        1.37        0.00     23.11 o 
  -1   6  14      210.84      212.08     55.39 o 
   0   6  14      250.07      264.62     40.70 o 
   1   6  14       18.95       29.41     27.19 o 
   2   6  14        3.65       10.75     20.68 o 
  -2   7  14       29.02       43.03     34.57 o 
  -1   7  14       28.98       35.86     29.39 o 
   0   7  14        0.58        0.00     30.58 o 
   1   7  14        3.18        0.00     35.26 o 
  -1  -7  15        1.87       31.78     33.67 o 
  -3  -6  15      184.17      289.48     64.65 o 
  -2  -6  15      104.23      164.07     50.11 o 
  -1  -6  15      186.08      189.87     52.60 o 
   0  -6  15       14.23       30.48     29.78 o 
   1  -6  15       50.32       82.98     38.05 o 
  -4  -5  15      260.71      281.91     62.56 o 
  -3  -5  15       89.15      151.81     47.52 o 
  -2  -5  15       55.19       83.18     35.76 o 
  -1  -5  15      324.57      413.10     70.23 o 
   0  -5  15      357.77      309.50     61.36 o 
   1  -5  15      123.69      206.70     55.29 o 
   2  -5  15       18.02       42.54     33.97 o 
  -4  -4  15       57.42      116.55     42.93 o 
  -3  -4  15       57.70       42.93     31.78 o 
  -2  -4  15      368.08      483.53     74.21 o 
  -1  -4  15      121.06       84.57     37.16 o 
   0  -4  15      123.13      139.46     46.12 o 
   1  -4  15       42.04       37.75     29.78 o 
   2  -4  15      373.22      469.58     75.41 o 
   3  -4  15       17.15       32.97     31.68 o 
  -5  -3  15       86.64       76.60     46.82 o 
  -4  -3  15        0.34        6.28     25.80 o 
  -3  -3  15      293.78      264.68     59.47 o 
  -2  -3  15       86.39      153.90     48.01 o 
  -1  -3  15      121.11      157.69     49.71 o 
   0  -3  15        0.78        0.00     22.41 o 
   1  -3  15      791.00      921.34     89.55 o 
   2  -3  15        1.75       12.45     25.20 o 
   3  -3  15      120.05      113.26     46.52 o 
  -5  -2  15        8.14       29.88     37.75 o 
  -4  -2  15        2.00        0.00     25.40 o 
  -3  -2  15       40.44       62.36     34.57 o 
  -2  -2  15      316.61      282.41     59.47 o 
  -1  -2  15      426.57      487.61     73.02 o 
   0  -2  15        9.47        9.76     19.52 o 
   1  -2  15        0.48       19.92     26.80 o 
   2  -2  15      160.38      239.47     55.68 o 
   3  -2  15       96.50       97.42     42.24 o 
  -5  -1  15      131.75      171.34     57.38 o 
  -4  -1  15      344.85      446.27     73.52 o 
  -3  -1  15      203.75      232.00     56.98 o 
  -2  -1  15       97.90      145.14     46.82 o 
  -1  -1  15       62.11      101.21     37.36 o 
   0  -1  15      197.57      242.56     56.68 o 
   1  -1  15        0.30       26.00     26.90 o 
   2  -1  15        0.37       11.06     27.59 o 
   3  -1  15       12.49       15.54     25.80 o 
  -5   0  15      253.42      295.06     65.65 o 
  -4   0  15        0.56       10.66     28.09 o 
  -3   0  15      414.03      517.12     48.74 o 
  -2   0  15       30.15       49.78     21.84 o 
  -1   0  15      274.08      346.00     43.67 o 
   0   0  15        2.06        6.97     26.90 o 
   1   0  15       64.40       56.78     36.66 o 
   2   0  15        2.12       21.32     27.10 o 
   3   0  15       93.36      181.40     51.30 o 
  -5   1  15        0.18        4.38     32.67 o 
  -4   1  15      251.34      326.34     64.65 o 
  -3   1  15        5.64       27.55     19.95 o 
  -2   1  15      225.95      243.07     38.87 o 
  -1   1  15       13.71       25.50     27.39 o 
   0   1  15       93.82      117.57     30.00 o 
   1   1  15       28.82        7.87     24.80 o 
   2   1  15       37.60       47.32     33.97 o 
   3   1  15       11.74       23.81     27.00 o 
  -5   2  15       62.23       64.85     39.95 o 
  -4   2  15        4.27       15.40     19.19 o 
  -3   2  15       23.26       33.51     20.71 o 
  -2   2  15      399.14      507.46     50.85 o 
  -1   2  15       99.29      159.46     33.46 o 
   0   2  15       62.18       82.30     26.54 o 
   1   2  15        0.11       11.30     18.32 o 
   2   2  15      308.35      449.26     75.21 o 
   3   2  15        2.30        4.38     28.29 o 
  -4   3  15        0.14       15.31     18.50 o 
  -3   3  15       91.91       99.30     27.83 o 
  -2   3  15       18.64       48.04     22.12 o 
  -1   3  15        1.78        5.95     19.49 o 
   0   3  15       36.14       25.70     21.02 o 
   1   3  15      384.48      454.88     75.46 o 
   2   3  15       49.09       84.68     26.82 o 
   3   3  15       67.63       83.68     41.24 o 
  -4   4  15        7.76       31.22     22.98 o 
  -3   4  15        5.63       29.80     20.22 o 
  -2   4  15       30.20       57.58     34.27 o 
  -1   4  15      309.25      355.41     47.22 o 
   0   4  15        5.40        8.35     17.13 o 
   1   4  15      536.27      595.30     54.73 o 
   2   4  15      200.55      238.58     43.18 o 
  -3   5  15       35.91       27.10     32.57 o 
  -2   5  15       32.77       21.72     21.06 o 
  -1   5  15      228.24      285.78     43.00 o 
   0   5  15      215.96      322.95     44.76 o 
   1   5  15       12.26       10.70     20.54 o 
  -2  -4  16       42.44       55.58     36.56 o 
  -1  -4  16       26.30       26.80     27.79 o 
   0  -4  16       27.38       61.06     36.76 o 
  -3  -3  16        0.46       14.05     25.60 o 
  -2  -3  16       80.73       87.96     40.14 o 
  -1  -3  16      147.88      199.43     54.79 o 
   0  -3  16        0.12       13.55     27.69 o 
   1  -3  16        0.31        3.19     27.39 o 
  -3  -2  16       42.48       53.99     43.63 o 
  -2  -2  16       11.58       13.45     36.06 o 
  -1  -2  16       34.89       41.84     37.46 o 
   0  -2  16       81.75      123.72     46.82 o 
   1  -2  16        9.86       23.81     31.78 o 
  -3  -1  16      191.05      203.41     60.96 o 
  -2  -1  16        1.16        0.00     30.48 o 
  -1  -1  16      149.94      111.97     45.92 o 
   0  -1  16       66.40       73.02     38.65 o 
   1  -1  16       19.94       32.77     34.47 o 
  -3   0  16       30.90       51.89     26.02 o 
  -2   0  16        0.61       28.58     22.03 o 
   0   0  16       25.95       31.78     31.18 o 
   1   0  16       52.44       66.84     36.16 o 
  -3   1  16       21.59       28.27     24.46 o 
  -2   1  16      400.38      522.39     54.62 o 
  -1   1  16       42.85       56.74     25.84 o 
   0   1  16        9.11       30.16     21.74 o 
   1   1  16        0.38       20.42     32.37 o 
  -2   2  16       19.20       36.82     23.36 o 
  -1   2  16       16.85       41.64     22.70 o 
   0   2  16      199.08      227.23     41.06 o 
   1   2  16      198.67      268.20     43.44 o 
  -1   3  16      151.17      220.97     39.68 o 
   0   3  16       13.21       49.59     24.83 o 
                                                 
